# Supplementary material for: Flow imaging microscopy as a novel tool for high-throughput evaluation of elastin-like polymer coacervates
Source: PLoS One. 2019 May 9;14(5):e0216406. doi: 10.1371/journal.pone.0216406 (PMC6508725; doi:10.1371/journal.pone.0216406)
Supplement: S1 Table — (XLSX) [file pone.0216406.s001.xlsx]

## Sheet: Sheet1
Feature name	DNA sequence	Translation	Purpose(s)
pelB leader	ATGAAATACCTATTGCCTACGGCAGCCGCTGGATTGTTATTACTCGCAGCAAGCGGCGCGCATGCC	MKYLLPTAAAGLLLLAASGAHA	Directs protein to periplasm (is removed upon translocation). Contains BsshII restriction site (GCGCGC) for cloning.
linker with thiol	GCGGGCTGCGCAGGT	AGCAG	Functional group of Cys available as a chemical handle
ELP repeats	GTTCCGGGGATTGGTGTTCCTGGCATCGGCGTTCCGGGCATTGGCGTTCCGGGGATCGGCGTTCCGGGCATTGGAGTGCCGGGCATCGGTGTGCCTGGAATTGGTGTTCCGGGTATCGGCGTTCCAGGTATCGGTGTACCAGGGATTGGCGTCCCGGGTATCGGCGTTCCAGGTATCGGCGTGCCGGGCATTGGTGTACCGGGCATTGGAGTTCCGGGCATTGGTGTCCCGGGTATTGGCGTCCCAGGTATCGGCGTCCCTGGGATCGGCGTTCCTGGTATCGGTGTGCCAGGCATCGGTGTGCCTGGCATTGGCGTCCCAGGCATCGGTGTGCCGGGAATTGGGGTGCCAGGGATCGGCGTTCCTGGCATTGGTGTACCGGGAATCGGTGTTCCTGGG…	VPGIGVPGIGVPGIGVPGIGVPGIGVPGIGVPGIGVPGIGVPGIGVPGIGVPGIGVPGIGVPGIGVPGIGVPGIGVPGIGVPGIGVPGIGVPGIGVPGIGVPGIGVPGIGVPGIGVPGIGVPGIGVPGIGVPGIGVPGIGVPGIGVPGIGVPGIGVPGIGVPGIGVPGIGVPGIGVPGIGVPGIGVPGIGVPGIGVPGIGVP	Stimuli-responsive assembly behavior.
Trp tag	GCTAGCTGGTGA	ASW*	Allows detection using absorbance at 280 nm; potential chemical handle. Contains NheI restriction site for cloning (GCTAGC) and stop codon (TGA).
