# Supplementary material for: Flow imaging microscopy as a novel tool for high-throughput evaluation of elastin-like polymer coacervates
Source: PLoS One. 2019 May 9;14(5):e0216406. doi: 10.1371/journal.pone.0216406 (PMC6508725; doi:10.1371/journal.pone.0216406)
Supplement: S2 Table — (XLSX) [file pone.0216406.s002.xlsx]

## Sheet: Sheet1
		N total	Mean	Standard Deviation	SE of mean	Lower 95% CI of Mean	Upper 95% CI of Mean	Variance	Minimum	Median	Maximum		Overall ANOVA	DF	Sum of Squares	Mean Square	F Value	Prob>F		Bonferroni test	MeanDiff	SEM	t Value	Prob	Alpha	Sig	LCL	UCL
Diameter (ABD)	High salt non-reducing	200	3.44999	1.28646	0.09097	3.27061	3.62937	1.65497	1.7339	3.1493	6.8931		Model	2	155.519	77.7593	79.244	3.00206e-31		High salt reducing High salt non-reducing	-0.47474	0.09906	-4.79248	6.24464e-06	0.05	1	-0.71255	-0.23692
	High salt reducing	200	2.97525	1.03404	0.07312	2.83106	3.11944	1.06925	1.701	2.6742	6.923		Error	597	585.815	0.98127				Water High salt non-reducing	-1.23605	0.09906	-12.4779	1.93788e-31	0.05	1	-1.47386	-0.99823
	Water	200	2.21394	0.46859	0.03313	2.1486	2.27928	0.21958	1.7339	2.0672	4.4711		Total	599	741.334					Water High salt reducing	-0.76131	0.09906	-7.68543	1.88882e-13	0.05	1	-0.99912	-0.52349
Diameter (ESD)	High salt non-reducing	200	4.34376	1.58013	0.11173	4.12343	4.56409	2.49681	2.0145	4.20965	8.896		Model	2	333.216	166.608	114.31	9.32172e-43		High salt reducing High salt non-reducing	-1.00778	0.12073	-8.3476	1.45819e-15	0.05	1	-1.29762	-0.71795
	High salt reducing	200	3.33598	1.16275	0.08222	3.17384	3.49811	1.35199	2.0068	2.9602	7.9503		Error	597	870.134	1.45751				Water High salt non-reducing	-1.82199	0.12073	-15.0918	2.35807e-43	0.05	1	-2.11183	-1.53216
	Water	200	2.52176	0.72369	0.05117	2.42085	2.62267	0.52373	2.0068	2.2528	6.7816		Total	599	1203.35			--		Water High salt reducing	-0.81421	0.12073	-6.74421	1.09193e-10	0.05	1	-1.10405	-0.52438
Edge Gradient	High salt non-reducing	200	118.075	11.3224	0.80061	116.496	119.654	128.196	100.013	117.396	141.583		Model	2	93.8863	46.9431	0.39961	0.67076		High salt reducing High salt non-reducing	-0.80375	1.08384	-0.74158	1	0.05	0	-3.40578	1.79827
	High salt reducing	200	117.271	11.294	0.79861	115.696	118.846	127.555	100	115.833	147.447		Error	597	70130.1	117.471				Water High salt non-reducing	-0.87053	1.08384	-0.80319	1	0.05	0	-3.47255	1.7315
	Water	200	117.204	9.83166	0.6952	115.833	118.575	96.6615	100.316	116.829	141.132		Total	599	70224					Water High salt reducing	-0.06678	1.08384	-0.06161	1	0.05	0	-2.6688	2.53525
Full libraries
Diameter (ABD)	High salt non-reducing	16920	3.4407	1.24798	0.00959	3.4219	3.45951	1.55745	1.5999	3.1825	6.9944
	High salt reducing	5156	2.87062	0.97497	0.01358	2.844	2.89724	0.95057	1.6677	2.5924	6.9885
	Water	697	2.24738	0.54457	0.02063	2.20689	2.28788	0.29655	1.6677	2.0598	5.8286
Diameter (ESD)	High salt non-reducing	16920	4.24896	1.60324	0.01233	4.2248	4.27312	2.57037	2.0068	3.929	10.1801
	High salt reducing	5156	3.29077	1.14693	0.01597	3.25946	3.32209	1.31544	2.0068	2.9679	9.8033
	Water	697	2.5153	0.63932	0.02422	2.46776	2.56285	0.40873	2.0068	2.2682	6.7816
Edge Gradient	High salt non-reducing	16920	118.98	11.0164	0.08469	118.814	119.146	121.362	100	118.68	164.942
	High salt reducing	5156	118.124	11.4031	0.15881	117.813	118.435	130.031	100	116.871	153
	Water	697	115.922	10.3257	0.39111	115.154	116.69	106.62	100.083	114.581	150.935
