# Supplementary material for: Flow imaging microscopy as a novel tool for high-throughput evaluation of elastin-like polymer coacervates
Source: PLoS One. 2019 May 9;14(5):e0216406. doi: 10.1371/journal.pone.0216406 (PMC6508725; doi:10.1371/journal.pone.0216406)
Supplement: S3 Table — (XLSX) [file pone.0216406.s003.xlsx]

## Sheet: Sheet1
Experiment	.lst File	Number of images	Data appear in:
7-11-18-Water-Run#2	.post	61570
	EG100	9613	Fig 4A-E, Fig 5 (images and %), Table 1						File name	Condition/Processing step
	CHu99	415	Fig 4F, Fig 8B, Table 1, S4 Table						.post	bead images removed
7-11-18-Water-Run#3	.post	30583							EG100	area-based diameter < 7.00 microns, edge gradient > 100
	EG100	3575	Fig 4A-E, Fig 5 (%), Table 1						EG40	area-based diameter < 7.00 microns, edge gradient > 40
	CHu99	184	Fig 4F, Fig 8B, Table 1, S4 Table						CHu99	circularity (Hu) . 0.99
7-11-18-Water-Run#4	.post	20266							Buffer#3	High salt non-reducing
	EG100	1971	Fig 4A-E, Fig 5 (%), Fig 9B, Table 1						Buffer#4	High salt reducing
	CHu99	98	Fig 4F, Fig 8B, Table 1, S4 Table
7-11-18-Water-Run#5	.post	30055
	EG100	2419	Fig 9A
	CHu99	63
8-24-18-I40-Water-Run#2	.post	254369
	EG40	42303	Fig 6A-E, Fig 7A (%), Fig 7B, Table 1
	CHu99	10276	Fig 6F, Table 1
8-24-18-I40-Water-Run#3	.post	124403
	EG40	20508	Fig 6A-E, Fig 7A (%), Table 1
	CHu99	5243	Fig 6F, Table 1
8-24-18-I40-Water-Run#4	.post	101970
	EG40	17554	Fig 6A-E, Fig 7A (images and %), Table 1
	CHu99	4509	Fig 6F, Table 1
09-07-2018-Buffer#3_Run#1	.post	15054
	EG100	2629	Table 1
	CHu99	2509	Fig 8B-F, Table 1, S4 Table
09-15-2018-Buffer#3_Run#1	.post	35859
	EG100	5381	Table 1
	CHu99	5269	Fig 8A-C, E-F, Table 1, S4 Table
09-15-2018-Buffer#3_Run#2	.post	31230
	EG100	5357	Table 1
	CHu99	4951	Fig 8B-C, E-F, Table 1, S4 Table
09-15-2018-Buffer#3_Run#3	.post	27592
	EG100	5070	Table 1
	CHu99	4312	Fig 8B-C, E-F, Table 1, S4 Table
06-28-2018-Buffer#4_Run#3	.post	7390
	EG100	1308	Table 1
	CHu99	402	Fig 8B-C, E-F, Table 1, S4 Table
06-28-2018-Buffer#4_Run#6	.post	8840
	EG100	1973	Table 1
	CHu99	702	Fig 8B-C, E-F, Table 1, S4 Table
06-28-2018-Buffer#4_Run#8	.post	10448
	EG100	2346	Table 1
	CHu99	1131	Fig 8B-C, E-F, Table 1, S4 Table
06-28-2018-Buffer#4_Run#9	.post	20135
	EG100	4588	Table 1
	CHu99	2185	Fig 8A-C, E-F, Table 1, S4 Table
06-28-2018-Buffer#4_Run#10	.post	4250
	EG100	1065	Table 1
	CHu99	488	Fig 8B-C, E-F, Table 1, S4 Table
06-29-2018-Buffer#4_Run#9	.post	4323
	EG100	343	Table 1
	CHu99	159	Fig 8B-C, E-F, Table 1, S4 Table
06-29-2018-Buffer#4_Run#11	.post	54512
	EG100	1958	Table 1
	CHu99	155	Fig 8B-C, E-F, Table 1, S4 Table
