# Supplementary material for: Flow imaging microscopy as a novel tool for high-throughput evaluation of elastin-like polymer coacervates
Source: PLoS One. 2019 May 9;14(5):e0216406. doi: 10.1371/journal.pone.0216406 (PMC6508725; doi:10.1371/journal.pone.0216406)
Supplement: S1 File — (CSV) [file pone.0216406.s006.csv]

Particle ID	Circularity (Hu)	Diameter (ABD)	Diameter (ESD)	Edge Gradient
1	0.9956	2.1616	2.4066	112.9714
2	0.9969	1.8305	2.0452	110.8000
3	0.9963	1.8933	2.0683	125.9333
4	0.9900	2.2464	2.3989	108.2424
5	0.9903	1.8146	2.0837	124.4688
6	0.9912	1.9549	2.1298	123.2258
7	0.9959	3.8771	4.5211	134.6182
8	0.9975	1.7826	2.0837	105.8333
9	0.9975	1.9243	2.0529	102.5484
10	0.9977	1.8464	2.0299	100.9667
11	0.9960	2.4235	2.5835	115.9143
12	0.9902	4.6641	4.9363	107.8033
13	0.9902	1.9088	2.1375	135.9355
14	0.9932	2.0746	2.2298	117.3824
15	0.9944	1.8778	2.0529	105.8065
16	0.9988	1.8778	2.0991	121.1613
17	0.9998	2.5797	2.9064	122.9000
18	0.9999	2.6680	3.1601	112.0698
19	0.9969	3.5015	4.0982	119.0385
20	1.0000	2.1184	2.4528	104.9118
21	1.0000	2.2604	2.6296	129.4595
22	0.9911	1.7826	2.0222	109.5806
23	1.0000	1.7826	2.0222	119.0000
24	0.9940	1.9549	2.1144	100.5625
25	0.9921	2.1901	2.4297	109.9143
26	1.0000	2.0003	2.2375	133.6364
27	0.9934	1.8933	2.0452	100.9032
28	0.9995	1.7502	2.0299	117.5667
29	0.9970	1.8778	2.0299	112.2581
30	0.9981	2.0003	2.2605	120.3438
31	0.9901	1.9243	2.2221	104.1471
32	0.9921	1.8621	2.1298	118.7419
33	0.9955	2.8387	3.3139	130.7273
34	0.9990	3.0369	3.4369	120.2955
35	0.9962	1.9852	2.3374	105.0294
36	0.9996	4.3416	4.9747	117.4667
37	1.0000	1.8621	2.0606	120.2333
38	0.9936	1.9396	2.0837	102.6563
39	0.9910	2.0746	2.2452	110.9091
40	0.9933	2.4894	2.7296	136.1081
41	1.0000	2.1759	2.5527	112.8286
42	0.9917	1.9549	2.0914	107.7742
43	0.9976	2.2184	2.3759	107.5313
44	0.9950	1.9396	2.1760	101.9063
45	0.9974	2.3018	2.6450	125.6111
46	0.9915	2.0153	2.1683	101.2500
47	0.9959	1.9088	2.1375	106.9688
48	0.9968	2.1616	2.3144	106.1818
49	0.9982	1.9852	2.1144	125.2500
50	0.9949	2.7542	3.2216	110.2558
51	0.9943	1.8621	2.1760	110.6061
52	0.9983	2.4102	2.6604	108.4324
53	0.9993	1.7826	2.0606	137.5806
54	0.9925	1.9243	2.0683	110.1000
55	1.0000	3.9339	4.3980	113.9259
56	0.9902	1.7987	2.0452	129.0667
57	0.9968	2.3968	2.6757	116.2222
58	0.9936	1.9852	2.1298	122.3548
59	0.9995	1.9549	2.1375	109.0000
60	0.9905	1.9088	2.0529	105.6667
61	0.9978	2.0003	2.1298	104.7813
62	0.9951	2.1616	2.2528	118.3636
63	0.9926	2.0153	2.2067	100.1290
64	1.0000	2.2464	2.5220	125.0000
65	0.9976	1.8933	2.1836	135.4063
66	0.9999	3.1825	3.6292	109.7174
67	0.9996	2.6804	2.9987	121.8000
68	0.9985	2.4368	2.7911	131.4474
69	0.9975	3.7126	4.4057	120.7818
70	0.9983	2.4102	2.7219	122.9459
71	0.9989	2.0746	2.3989	123.0588
72	1.0000	1.8146	2.0991	127.8065
73	0.9984	1.7987	2.1068	107.8438
74	0.9982	1.8464	2.0683	122.4839
75	0.9930	2.0746	2.2452	124.8788
76	1.0000	2.0003	2.2836	129.8182
77	1.0000	1.8146	2.0299	117.2667
78	1.0000	1.8146	2.0760	135.6000
79	0.9992	1.9243	2.1683	112.4516
80	0.9949	1.9396	2.1221	102.5806
81	0.9906	2.3834	2.6988	110.2895
82	0.9982	3.5729	4.0290	106.8039
83	0.9954	2.0892	2.2375	102.3750
84	0.9986	1.8621	2.0452	119.8387
85	0.9937	1.8778	2.1452	119.0968
86	0.9911	1.8778	2.0529	130.1935
87	0.9942	2.2604	2.6604	112.6111
88	0.9996	3.3235	3.8368	129.9184
89	0.9939	1.9549	2.1836	108.6452
90	0.9973	3.6232	4.1520	113.8679
91	0.9943	2.1759	2.4297	131.0882
92	0.9987	3.0710	3.4446	124.8636
93	0.9964	1.7665	2.0145	126.6667
94	0.9987	1.8778	2.1375	132.9375
95	1.0000	2.2043	2.5143	121.9429
96	0.9997	2.6680	3.1063	122.3571
97	0.9967	1.8621	2.0222	117.4667
98	1.0000	1.9549	2.2375	128.0938
99	1.0000	2.7664	3.1294	128.7381
100	0.9985	1.9549	2.1836	121.2903
101	0.9952	2.0003	2.2605	110.0000
102	0.9987	1.9088	2.1298	118.2188
103	0.9916	1.8464	2.0760	101.9032
104	0.9937	1.9852	2.1683	103.6129
105	1.0000	2.6429	3.0140	134.4000
106	0.9961	2.1616	2.4604	100.7353
107	0.9969	2.2184	2.3836	112.5294
108	0.9985	1.8778	2.1990	120.1613
109	0.9948	2.0153	2.2759	112.0000
110	0.9960	1.9852	2.1683	116.6129
111	0.9901	2.0746	2.2605	111.6563
112	0.9977	1.9701	2.1298	102.6563
113	0.9986	2.0892	2.3759	108.5714
114	0.9988	2.6429	3.0525	116.7805
115	0.9985	3.4706	3.9290	103.4600
116	0.9987	2.5284	2.9448	127.1500
117	0.9960	2.4500	2.7065	121.5946
118	0.9944	1.8621	2.1298	114.5806
119	1.0000	3.4186	3.9367	118.0400
120	0.9993	2.0003	2.3144	126.0294
121	0.9972	2.6051	2.7296	106.2973
122	0.9965	1.7826	2.0145	121.9000
123	1.0000	1.8464	2.1298	130.8065
124	0.9997	4.0549	4.6825	100.3158
125	0.9918	1.8778	2.2144	126.1515
126	0.9967	2.4368	2.7296	130.8889
127	0.9984	2.0153	2.1068	103.4375
128	0.9954	2.3968	2.5604	112.8000
129	1.0000	1.7502	2.0760	138.6452
130	0.9983	1.8933	2.0299	130.0667
131	0.9991	2.1328	2.4758	134.9714
132	0.9910	1.8464	2.0376	139.3000
133	0.9979	1.9549	2.0606	123.5806
134	0.9985	2.5924	2.8833	100.9231
135	0.9982	1.8305	2.1068	113.7419
136	1.0000	2.0451	2.2375	109.9688
137	0.9907	1.8146	2.0606	132.1034
138	0.9996	3.5220	3.9367	103.6800
139	0.9918	1.9549	2.0914	106.7000
140	0.9978	2.9680	3.4600	118.4000
141	0.9993	2.1328	2.4451	138.1143
142	1.0000	2.1184	2.3836	126.6176
143	0.9934	2.2043	2.4297	112.4857
144	1.0000	1.7502	2.0376	121.9032
145	1.0000	1.9549	2.1760	123.6563
146	0.9926	2.0153	2.1836	125.5625
147	1.0000	2.1184	2.4143	139.6176
148	0.9983	1.9701	2.1298	106.0968
149	0.9961	1.9701	2.2375	108.8788
150	0.9928	1.9088	2.1913	105.9063
151	0.9912	2.0153	2.1760	110.0000
152	0.9907	3.0822	3.4062	108.4651
153	0.9991	1.9549	2.2067	108.6250
154	0.9971	2.1472	2.2759	111.9394
155	0.9994	1.7339	2.0606	113.0323
156	1.0000	2.4102	2.6834	117.1667
157	0.9907	2.5284	2.9602	112.5385
158	1.0000	2.1472	2.4528	112.5294
159	1.0000	2.5797	2.9141	119.0500
160	0.9998	2.8625	3.1601	100.6279
161	0.9986	1.9088	2.1375	120.6129
162	0.9985	1.8778	2.1221	127.2903
163	0.9916	2.1038	2.2913	107.2353
164	1.0000	2.1616	2.4143	112.5882
165	0.9955	1.9088	2.1836	101.4839
166	0.9970	3.4290	3.8983	113.1224
167	0.9983	2.4500	2.9602	113.6829
168	1.0000	2.5284	2.8449	114.6410
169	0.9924	1.8464	2.0222	114.3333
170	0.9993	3.0141	3.6061	101.6304
171	0.9940	1.8464	2.0145	103.2258
172	0.9921	2.0302	2.3528	131.6970
173	0.9943	1.9396	2.0529	114.2903
174	0.9978	2.7420	3.1294	130.6512
175	0.9974	1.7826	2.0837	129.6774
176	0.9987	1.9549	2.0837	113.5333
177	0.9991	3.2154	3.6753	129.9362
178	0.9998	3.4706	3.9675	123.8600
179	0.9949	2.3429	2.5066	111.4722
180	0.9990	2.7542	3.1524	131.1951
181	0.9968	4.5642	5.2900	104.8525
182	0.9973	2.1616	2.4297	117.5143
183	0.9960	2.0302	2.4220	117.6471
184	0.9974	2.6178	3.0679	137.8571
185	0.9992	2.3564	2.6988	130.3421
186	0.9917	2.1759	2.3451	116.5455
187	0.9968	1.9088	2.1529	124.6129
188	0.9949	4.2890	4.5211	122.8182
189	0.9908	1.7502	2.0299	105.6667
190	0.9996	1.8621	2.0837	123.7667
191	0.9995	3.1825	3.6138	113.1489
192	0.9928	1.8464	2.1760	109.8182
193	0.9996	3.5220	4.1597	112.2353
194	0.9973	1.7987	2.0452	142.2069
195	1.0000	3.1047	3.5830	130.2391
196	0.9948	2.1616	2.4451	117.6286
197	0.9989	2.0746	2.3220	117.2353
198	0.9931	2.1184	2.2913	116.5313
199	0.9936	2.5669	2.7680	103.2895
200	0.9934	2.8625	3.1678	101.2791
201	0.9985	2.3156	2.7449	100.3947
202	0.9966	1.8778	2.0914	102.4194
203	0.9961	2.0302	2.1606	101.5625
204	0.9978	1.8778	2.2144	119.6875
205	0.9984	2.2184	2.4989	132.8286
206	0.9958	4.4711	5.2131	118.7344
207	0.9999	2.1901	2.5143	139.3143
208	0.9989	2.6680	3.0986	123.3571
209	0.9966	2.2604	2.5835	119.8333
210	0.9912	1.9852	2.1760	116.7813
211	0.9950	1.9549	2.0837	106.2903
212	0.9957	1.8933	2.0145	108.0000
213	0.9978	2.1184	2.4528	133.4571
214	0.9914	1.9088	2.0914	104.3226
215	0.9984	3.0369	3.3908	102.4091
216	0.9914	1.8778	2.0299	106.4000
217	0.9900	2.6555	2.9679	113.1250
218	1.0000	1.8305	2.0914	137.5806
219	0.9983	1.8621	2.1144	114.3548
220	0.9999	1.7826	2.0606	100.9032
221	0.9982	1.8621	2.0145	118.9667
222	0.9951	2.2604	2.3912	102.7879
223	0.9997	2.1901	2.3144	111.7059
224	0.9907	1.8146	2.0760	121.9677
225	0.9987	1.9549	2.1990	108.4688
226	0.9994	1.8621	2.1913	140.1563
227	0.9928	1.7826	2.0606	120.9677
228	0.9905	2.6680	2.9372	110.7179
229	0.9993	2.1616	2.5373	134.6000
230	0.9915	1.8933	2.0376	128.8276
231	1.0000	3.9621	4.5903	113.1429
232	0.9923	1.8464	2.0837	120.3333
233	0.9998	2.1901	2.4604	113.0294
234	0.9956	2.2184	2.5527	104.4857
235	0.9985	1.9549	2.2682	129.6061
236	0.9941	1.9549	2.0760	107.6129
237	0.9950	2.1328	2.3605	114.4706
238	1.0000	3.9714	4.5672	112.4727
239	1.0000	2.1328	2.5143	106.3333
240	0.9956	1.8778	2.1683	137.1290
241	0.9925	1.8146	2.0068	104.7000
242	0.9914	2.0598	2.2067	102.4063
243	0.9962	1.9549	2.0760	120.8387
244	0.9941	2.0598	2.3374	111.5455
245	0.9902	1.8464	2.0914	117.9355
246	0.9910	1.6677	2.0222	131.0968
247	0.9969	1.9701	2.1836	125.8485
248	0.9986	2.2043	2.4758	114.6000
249	0.9942	1.7502	2.0837	101.7333
250	0.9916	2.0153	2.2144	122.0938
251	0.9969	2.1184	2.6527	129.7297
252	0.9968	2.0302	2.3759	105.5455
253	1.0000	1.8305	2.0452	103.7742
254	0.9998	3.1047	3.5138	119.3043
255	0.9934	1.8305	2.0222	109.9655
256	0.9995	3.2154	3.6676	113.3830
257	0.9966	1.9701	2.1990	132.3548
258	0.9965	1.9243	2.2298	113.9697
259	0.9930	1.8778	2.0452	108.0667
260	0.9994	1.9396	2.2528	127.7647
261	0.9951	1.9088	2.0222	114.9333
262	0.9986	2.2464	2.6065	119.8611
263	1.0000	4.1371	4.7133	123.9828
264	0.9972	2.0451	2.2144	123.7273
265	0.9990	1.9701	2.0914	121.9355
266	0.9956	2.0451	2.3528	129.6061
267	0.9977	2.9332	3.3062	100.4186
268	0.9923	2.0451	2.2375	113.9375
269	0.9964	2.3429	2.5912	101.9444
270	0.9931	1.8146	2.0222	109.3548
271	1.0000	1.7502	2.0299	107.1333
272	0.9919	1.8778	2.0376	125.9333
273	0.9916	1.9243	2.0760	115.4194
274	1.0000	1.9549	2.1990	138.7188
275	0.9976	1.8464	2.0376	114.3333
276	0.9911	1.9549	2.2452	124.0606
277	0.9949	2.4500	2.9295	101.6923
278	0.9981	2.5797	3.0909	121.0488
279	0.9941	2.0153	2.1913	133.3636
280	0.9964	2.3834	2.6834	110.8649
281	0.9913	1.8778	2.0452	114.0968
282	0.9953	1.9088	2.0529	116.9032
283	0.9901	1.7826	2.0529	104.1935
284	0.9925	3.0483	3.3447	113.7381
285	0.9970	2.6804	3.0064	119.9231
286	1.0000	2.1616	2.4528	115.0000
287	0.9975	1.8778	2.1144	112.8710
288	0.9932	1.9396	2.1298	111.2333
289	0.9990	2.1038	2.3759	127.2121
290	0.9983	2.1472	2.5143	122.4286
291	0.9976	2.1328	2.3989	129.6000
292	0.9906	2.0892	2.2605	115.0000
293	0.9903	2.4763	2.7911	124.7179
294	0.9905	2.0746	2.2605	106.7879
295	0.9963	1.8621	2.0145	111.7000
296	0.9940	1.9243	2.0529	123.5161
297	1.0000	2.8980	3.3831	107.2955
298	1.0000	2.8387	3.2293	131.4186
299	0.9957	2.0153	2.1760	112.9375
300	0.9904	1.8933	2.0606	116.6774
301	0.9970	1.9701	2.2913	101.2424
302	0.9946	2.4102	2.5604	110.1111
303	0.9957	2.0892	2.3451	115.7647
304	0.9995	1.7665	2.0299	117.2258
305	0.9998	2.3564	2.6834	125.1667
306	0.9916	2.1616	2.3912	126.2647
307	0.9909	2.0892	2.2144	110.5938
308	0.9909	2.3699	2.5912	121.2162
309	0.9961	1.9243	2.1298	100.8387
310	1.0000	2.0003	2.3297	129.8485
311	0.9988	3.3765	3.9905	101.6275
312	1.0000	2.2184	2.6373	120.0811
313	1.0000	2.0003	2.3682	126.5882
314	0.9900	1.9088	2.1683	102.7097
315	0.9954	2.0892	2.2528	103.6563
316	0.9971	1.8146	2.0760	129.2500
317	0.9924	2.0892	2.3836	129.4412
318	0.9937	1.9088	2.0760	127.9667
319	0.9914	1.9243	2.2682	121.2424
320	1.0000	2.5541	3.0371	106.8000
321	1.0000	1.9852	2.2759	130.6364
322	0.9986	2.1328	2.5143	117.5833
323	0.9970	2.2604	2.5681	114.6571
324	0.9912	1.8933	2.1375	105.0313
325	0.9972	2.0302	2.2144	121.0000
326	0.9908	2.0302	2.1760	109.6774
327	0.9903	2.3564	2.7911	117.8974
328	0.9972	1.8146	2.1298	117.9677
329	0.9900	2.4235	2.6757	121.3333
330	1.0000	2.7175	2.9910	116.8000
331	0.9993	2.0598	2.3605	128.1471
332	0.9940	1.9088	2.1760	118.2188
333	0.9969	2.5669	2.8680	118.9231
334	0.9913	1.9701	2.0914	103.1290
335	0.9988	3.5424	4.1059	104.0192
336	0.9986	1.9243	2.2221	130.4545
337	0.9999	2.1038	2.4143	129.2647
338	0.9992	2.3429	2.7142	110.6757
339	0.9911	2.0302	2.1913	128.0313
340	0.9959	3.3448	3.8521	120.4898
341	0.9935	2.1901	2.4604	120.1515
342	0.9928	2.0451	2.2375	104.1515
343	0.9995	2.1184	2.4912	120.3429
344	0.9951	2.2324	2.4604	104.9444
345	0.9901	1.9701	2.1452	115.8485
346	0.9980	1.8464	2.0683	131.5484
347	0.9900	1.9549	2.1068	128.8125
348	0.9948	2.5541	2.7142	107.3421
349	0.9936	1.9396	2.0376	108.5806
350	0.9922	2.5154	2.6911	111.4286
351	0.9919	1.9396	2.1298	126.0000
352	0.9987	1.8146	2.0452	138.7333
353	0.9918	2.2324	2.3989	112.6176
354	0.9997	2.0892	2.4220	136.5588
355	0.9955	1.8778	2.1144	119.5806
356	0.9936	1.8146	2.0606	104.3793
357	0.9936	1.7175	2.0068	127.3667
358	0.9997	2.3156	2.6450	132.6757
359	0.9946	2.1901	2.5681	111.0270
360	0.9916	3.0822	3.2293	127.0488
361	1.0000	3.6031	4.1751	110.7736
362	0.9905	1.8621	2.0068	122.9677
363	0.9995	2.5413	2.9910	135.1500
364	0.9989	1.9549	2.0683	123.4333
365	0.9960	1.9243	2.0452	100.8710
366	0.9954	2.0451	2.2375	114.2727
367	0.9997	2.6178	2.9372	118.9500
368	0.9926	1.7987	2.1221	125.8438
369	0.9966	2.2464	2.5527	125.4167
370	0.9910	2.1616	2.3989	129.1143
371	0.9909	1.7826	2.0222	111.8065
372	0.9986	2.7786	3.2370	124.8372
373	1.0000	2.5284	2.7834	110.2564
374	0.9988	2.1472	2.4220	116.8529
375	0.9917	1.8933	2.0222	116.1333
376	0.9975	1.8778	2.0222	110.8710
377	0.9968	1.9243	2.2067	116.3750
378	0.9967	2.3018	2.6142	124.7222
379	0.9931	2.0451	2.3374	115.5152
380	0.9991	2.8268	3.1294	109.2927
381	0.9912	2.0153	2.1529	128.4545
382	0.9982	2.0598	2.3989	106.3333
383	0.9922	2.2742	2.3989	111.4118
384	0.9979	1.9243	2.0222	102.5313
385	0.9970	2.1759	2.4220	111.0303
386	0.9985	1.8778	2.0991	126.5161
387	0.9900	2.1616	2.4066	119.2000
388	0.9949	2.6555	2.9525	110.6341
389	0.9931	1.8621	2.1221	136.4688
390	0.9915	1.9243	2.0606	109.2333
391	0.9938	2.1616	2.4681	121.9429
392	0.9977	2.2184	2.4528	112.4571
393	0.9978	2.2742	2.6527	100.1081
394	0.9973	2.8506	3.3831	130.8182
395	0.9971	2.0153	2.1760	108.6774
396	0.9943	2.5924	2.8141	125.8684
397	0.9968	1.9396	2.0760	109.9032
398	0.9920	2.0746	2.2452	100.3333
399	0.9973	2.0746	2.1836	103.2500
400	0.9970	1.7826	2.0376	115.0000
401	0.9985	4.0180	4.5903	105.8750
402	0.9989	2.1184	2.3836	119.6765
403	0.9955	1.8778	2.0145	101.9000
404	0.9904	1.9396	2.1452	114.1563
405	0.9989	2.3429	2.6219	114.3333
406	0.9996	2.0451	2.2913	128.0000
407	0.9951	1.7665	2.0991	106.0000
408	0.9912	2.0153	2.2836	117.3030
409	1.0000	2.0598	2.1913	117.3438
410	0.9964	2.3018	2.4297	112.7143
411	0.9910	2.0003	2.2605	119.0000
412	0.9947	1.8146	2.0222	134.8667
413	0.9974	1.8933	2.1068	106.3871
414	0.9907	1.8933	2.0529	117.0667
415	0.9997	2.2604	2.5450	116.8571
416	0.9920	1.8778	2.1836	113.2188
417	0.9922	1.9701	2.1298	108.2121
418	1.0000	2.5024	2.7680	118.3684
419	0.9971	2.0003	2.2528	135.8235
420	0.9918	2.1901	2.3374	112.2059
421	0.9976	2.4500	2.5758	107.6486
422	0.9983	2.0746	2.3989	118.6765
423	0.9955	2.5541	2.8603	117.5789
424	0.9947	4.0457	4.6979	126.9483
425	0.9911	1.9396	2.0837	114.8000
426	0.9967	1.9243	2.1913	125.5938
427	0.9940	1.9396	2.0683	120.9032
428	0.9988	2.2184	2.5143	120.9714
429	0.9986	1.7826	2.0452	108.6333
430	0.9941	2.4235	2.6219	110.3333
431	0.9917	2.3429	2.4989	104.5588
432	0.9951	1.9396	2.0683	100.7419
433	0.9964	2.2881	2.5681	116.2222
434	0.9955	1.9549	2.1144	106.2333
435	0.9994	5.4167	6.2741	105.6351
436	1.0000	3.7810	4.3135	104.4340
437	0.9930	5.8286	6.7816	111.1519
438	0.9981	3.1715	3.6368	116.0208
439	0.9983	1.8305	2.1298	131.7813
440	0.9905	1.9243	2.0760	111.0333
441	0.9925	1.7826	2.0145	118.8333
442	0.9983	1.9396	2.1760	120.5938
443	0.9918	1.9396	2.1836	104.4375
444	0.9917	2.3834	2.5296	108.0556
445	0.9957	1.9088	2.1298	117.8750
446	0.9967	2.1328	2.3759	125.4706
447	0.9955	2.7052	3.1448	107.8571
448	0.9923	1.8933	2.0529	118.8000
449	0.9974	2.0598	2.2452	107.4848
450	0.9914	1.8305	2.0145	109.9032
451	0.9904	2.1616	2.3297	103.5455
452	0.9904	2.2324	2.3759	107.5714
453	1.0000	2.1328	2.3989	125.3529
454	0.9910	2.6304	2.8218	108.4211
455	0.9937	1.9852	2.1529	126.4688
456	1.0000	1.8464	2.0222	110.3548
457	0.9931	1.9549	2.1913	110.7813
458	0.9933	2.4894	2.6373	112.7838
459	0.9971	1.9549	2.1990	116.8065
460	0.9961	1.7987	2.0837	117.1613
461	0.9921	2.4894	2.6450	112.3889
462	0.9953	1.9088	2.1606	116.4063
463	0.9997	3.1159	3.6061	112.8696
464	0.9977	2.1184	2.2605	115.0303
465	0.9983	1.9549	2.1606	134.4063
466	0.9995	1.7665	2.0222	150.9355
467	0.9946	2.1759	2.2759	105.0303
468	0.9938	1.8933	2.0606	103.4839
469	0.9947	1.9701	2.1683	104.7813
470	0.9980	2.1038	2.2221	116.5882
471	1.0000	2.5924	2.8680	120.3333
472	0.9984	1.8778	2.2144	145.6250
473	0.9976	2.0746	2.2067	110.5313
474	0.9988	1.9243	2.0837	103.8065
475	0.9995	2.0892	2.4220	126.3529
476	0.9992	1.8464	2.0606	108.4667
477	0.9942	1.8464	2.0452	119.3667
478	0.9966	1.7987	2.0222	129.4839
479	0.9995	2.5669	2.8910	118.5000
480	0.9997	3.3128	3.7829	113.9362
481	0.9925	2.7175	2.8603	111.2105
482	0.9990	2.5669	2.8603	107.6842
483	0.9922	1.7826	2.0376	123.5667
484	0.9917	1.8464	2.0068	104.4333
485	0.9960	3.7810	4.3596	104.1111
486	0.9923	2.0302	2.1913	111.9375
487	0.9995	1.9396	2.0837	103.0000
488	1.0000	2.1328	2.3144	115.5152
489	0.9979	2.0451	2.3144	114.0000
490	0.9982	1.8621	2.1068	132.9355
491	0.9962	1.9701	2.1068	122.3871
492	0.9942	1.9549	2.1760	125.4375
493	0.9913	1.9852	2.1068	103.0000
494	0.9993	2.0153	2.1606	124.2903
495	0.9993	1.8305	2.0837	118.2667
496	0.9965	1.9549	2.2990	127.5938
497	0.9984	1.8933	2.2067	145.5000
498	1.0000	2.1759	2.4604	123.8529
499	0.9981	1.9701	2.0606	114.1613
500	0.9980	2.0302	2.1606	107.0323
501	0.9913	1.9852	2.3067	101.4000
502	0.9972	2.0892	2.3374	115.7059
503	0.9978	1.8621	2.1221	134.1875
504	0.9975	2.0153	2.1683	110.6774
505	0.9912	2.0598	2.2144	100.5455
506	0.9977	1.9549	2.1990	132.3750
507	0.9926	1.8305	2.0991	109.9667
508	0.9977	1.9396	2.0760	111.2258
509	0.9937	1.9243	2.1529	105.7419
510	0.9946	1.9243	2.0606	100.2258
511	1.0000	2.4368	2.8141	122.1053
512	0.9947	1.8933	2.0606	103.0323
513	0.9985	2.4894	2.8218	101.7895
514	0.9920	2.0598	2.1836	101.1875
515	1.0000	2.2324	2.5296	124.8333
516	0.9989	1.9549	2.0222	126.3333
517	0.9936	2.3429	2.6373	102.1389
518	0.9901	3.0369	3.6753	124.9362
519	0.9933	1.8933	2.1452	133.9063
520	0.9990	1.9701	2.1836	100.0938
521	0.9933	2.6928	2.9218	122.5385
522	0.9963	2.1616	2.2990	101.1212
523	0.9904	1.9549	2.0914	104.0000
524	0.9961	4.5051	5.3053	113.1250
525	0.9940	2.0892	2.3682	105.0588
526	0.9960	2.3564	2.5988	100.0833
527	0.9994	2.1472	2.4528	122.6000
528	1.0000	2.1472	2.2375	108.3030
529	1.0000	1.9852	2.2298	132.3438
530	0.9923	2.2184	2.4989	108.3529
531	0.9991	2.5024	2.8833	125.6923
532	0.9984	3.2045	3.4600	105.8043
533	0.9947	2.0892	2.4143	131.6471
534	1.0000	2.0153	2.1990	108.2188
535	0.9975	1.8464	2.0376	101.9000
536	0.9939	2.0451	2.2528	103.3438
537	0.9922	2.5541	3.1678	100.9512
538	0.9921	2.0153	2.1683	106.5806
539	0.9944	2.7420	3.0909	107.9762
540	0.9953	2.2742	2.4066	107.2647
541	0.9913	1.9243	2.1836	116.1250
542	0.9943	2.4368	2.6296	107.4444
543	0.9960	2.5154	2.7757	104.1351
544	0.9960	3.6232	3.8291	103.4200
545	0.9970	1.9243	2.0837	105.2903
546	1.0000	2.5669	2.7911	117.8158
547	0.9979	2.1184	2.4297	105.9714
548	0.9978	2.1038	2.2375	106.3333
549	0.9948	2.5924	2.8372	112.3158
550	0.9948	2.6178	2.7526	102.5676
551	1.0000	2.0892	2.2836	120.7576
552	0.9941	1.8305	2.0529	107.2759
553	0.9980	2.4894	2.6450	112.3889
554	0.9920	2.1038	2.3297	113.8182
555	0.9934	2.0746	2.1990	111.9063
556	0.9941	1.9243	2.1298	120.1613
557	0.9939	2.4235	2.7372	105.5897
558	0.9923	2.3156	2.4758	102.2857
559	1.0000	2.0892	2.2836	117.0303
560	0.9909	1.8305	2.0222	109.4828
561	0.9964	1.8464	2.0068	107.6000
562	0.9932	2.4102	2.8218	115.0256
563	0.9952	2.0892	2.1913	106.0000
564	0.9964	2.5924	2.8603	105.8500
565	0.9992	2.9911	3.4523	119.6444
566	0.9981	2.7298	3.0909	123.0000
567	0.9902	2.3429	2.4835	107.4722
568	0.9994	2.0302	2.1529	109.6452
569	0.9920	1.8621	2.0452	117.0345
570	0.9945	2.2742	2.4451	104.6944
571	0.9914	1.8778	2.0452	101.8387
572	0.9954	2.1328	2.2990	108.5152
573	0.9901	1.9549	2.0837	103.7667
574	0.9945	2.2881	2.6450	108.7838
575	0.9928	2.4763	2.8141	121.4737
576	0.9925	1.8146	2.0837	130.7188
577	0.9948	2.7664	2.9679	101.2250
578	0.9982	2.8506	3.0909	102.7143
579	0.9997	3.2698	3.7137	127.0625
580	0.9923	1.9701	2.1606	123.0000
581	0.9920	1.9701	2.1606	119.9375
582	0.9962	1.7826	2.0222	100.1379
583	0.9993	3.5627	4.0290	106.5600
584	0.9944	2.1328	2.3220	126.9697
585	0.9940	1.8933	2.0299	102.1000
586	0.9908	1.9088	2.0299	124.8387
587	0.9983	2.6804	2.9525	103.3500
588	0.9972	1.9396	2.0452	107.3333
589	0.9986	1.7339	2.0222	141.1034
590	0.9935	2.0451	2.1683	101.0909
591	0.9982	2.9098	3.2908	112.7209
592	0.9963	1.9549	2.1683	132.7742
593	1.0000	2.4632	2.7988	133.1316
594	0.9936	2.2881	2.6373	103.8649
595	0.9947	1.8621	2.1144	102.0000
596	0.9965	2.0003	2.1683	124.8750
597	0.9978	1.8933	2.0299	124.7333
598	0.9930	2.8744	3.3216	124.2093
599	0.9920	2.1038	2.2528	123.2500
600	1.0000	2.7052	3.0448	117.0976
601	0.9996	2.6928	3.0448	127.9500
602	0.9992	2.3968	2.7911	119.2368
603	0.9935	1.9549	2.1606	115.2500
604	0.9933	2.0153	2.2682	120.9063
605	1.0000	2.1038	2.2298	105.2500
606	0.9962	2.2604	2.3912	122.0857
607	0.9999	1.9396	2.0760	105.4688
608	0.9926	5.3653	5.9512	104.5694
609	0.9935	1.8933	2.0376	121.8387
610	0.9915	2.2324	2.4604	106.0882
611	0.9983	3.0255	3.4216	113.0930
612	0.9955	1.9549	2.1452	104.1613
613	0.9945	2.1901	2.4758	123.7143
614	0.9919	2.0598	2.1760	108.4194
615	0.9960	1.9852	2.2144	128.6452
616	0.9939	1.8305	2.0529	105.5667
617	0.9968	2.0003	2.2375	123.6563
618	0.9915	2.1616	2.4681	105.6389
619	0.9919	2.1184	2.3759	104.8235
620	0.9959	2.0451	2.3220	107.6970
621	0.9963	1.9396	2.0683	115.5000
622	0.9953	2.0598	2.2759	110.9394
623	0.9918	2.0892	2.2375	116.9063
624	0.9920	1.9243	2.1606	116.3125
625	0.9966	2.8268	3.3139	110.0222
626	0.9976	2.1038	2.3989	118.7714
627	0.9978	1.9396	2.0529	125.6452
628	0.9943	2.7420	3.2063	109.1190
629	0.9989	2.1472	2.4143	135.7941
630	0.9987	2.0003	2.3297	128.7647
631	0.9957	2.2324	2.3605	128.2424
632	0.9994	2.2184	2.4989	104.6286
633	0.9913	2.0892	2.2221	122.9375
634	0.9972	2.6804	2.9987	112.7750
635	0.9943	1.8464	2.0760	104.5161
636	0.9984	2.2742	2.4528	102.4118
637	0.9913	2.1472	2.3836	107.3939
638	0.9976	3.1493	3.4984	111.0889
639	0.9930	2.1616	2.3528	100.6765
640	0.9976	1.8933	2.0606	118.9355
641	0.9997	3.2373	3.6292	113.6087
642	0.9903	1.8933	2.2067	107.0625
643	0.9953	2.2324	2.5988	100.2703
644	0.9998	2.4235	2.7757	141.1316
645	0.9986	1.9852	2.1836	109.0313
646	0.9987	2.5413	2.9064	119.7949
647	0.9978	2.0598	2.3682	124.8485
648	0.9965	1.8146	2.0145	109.4839
649	0.9941	1.9549	2.1990	114.5000
650	0.9931	2.3564	2.8064	107.5526
651	0.9952	1.7987	2.0376	111.4063
652	0.9995	2.0003	2.3220	102.3030
653	0.9989	2.7907	3.1448	119.1707
654	0.9988	3.3871	3.7983	105.8980
655	0.9917	2.4632	2.8987	104.1026
656	0.9947	2.1328	2.2605	117.1818
657	0.9918	2.2043	2.7526	106.0769
658	0.9970	2.4632	2.7603	117.7297
659	0.9926	2.2881	2.4297	125.2353
660	0.9971	2.0892	2.4066	127.9091
661	0.9939	2.0598	2.1836	121.0625
662	0.9919	3.3660	3.9444	110.4706
663	0.9974	2.2742	2.5835	112.7778
664	0.9961	1.9396	2.1144	111.5806
665	0.9988	3.5830	4.0597	101.8800
666	0.9987	2.6804	2.9679	110.0488
667	0.9965	2.0153	2.1836	113.4063
668	0.9927	1.8778	2.0145	107.8710
669	0.9960	2.1038	2.2452	109.2813
670	0.9906	2.2184	2.3836	105.6765
671	0.9904	1.8305	2.0222	115.7667
672	0.9953	1.9088	2.1529	129.2500
673	0.9930	1.8621	2.1221	126.1563
674	0.9999	1.7987	2.0914	140.0938
675	1.0000	1.9396	2.0683	101.9375
676	0.9994	2.5924	2.9910	117.3500
677	0.9906	3.0710	3.5138	130.9302
678	0.9998	1.8778	2.0068	101.2667
679	0.9920	1.9243	2.0991	100.2500
680	0.9921	2.2184	2.4604	120.4706
681	0.9999	1.8146	2.1068	121.4333
682	0.9994	4.0365	4.6902	117.0690
683	0.9990	1.7010	2.0222	127.5333
684	0.9977	2.2043	2.4912	135.8529
685	0.9996	3.5729	4.0367	119.7000
686	0.9939	1.9549	2.2375	127.4545
687	0.9962	2.3564	2.7296	112.2368
688	0.9918	1.8933	2.1221	103.1250
689	0.9937	1.8621	2.0991	101.6774
690	0.9932	2.6555	2.9372	108.3250
691	0.9967	1.9701	2.1760	121.6250
692	0.9929	2.0003	2.2221	120.3438
693	0.9950	2.6051	2.8833	108.8250
694	0.9984	1.8621	2.1068	130.5313
695	0.9997	2.0892	2.4451	135.0588
696	0.9994	2.2184	2.5143	103.2857
697	0.9911	2.1038	2.2836	108.3636
