# Supplementary material for: Flow imaging microscopy as a novel tool for high-throughput evaluation of elastin-like polymer coacervates
Source: PLoS One. 2019 May 9;14(5):e0216406. doi: 10.1371/journal.pone.0216406 (PMC6508725; doi:10.1371/journal.pone.0216406)
Supplement: S2 File — (CSV) [file pone.0216406.s007.csv]

Particle ID	Circularity (Hu)	Diameter (ABD)	Diameter (ESD)	Edge Gradient
1	0.9991	1.701	2.0606	106.4
2	0.9964	1.8933	2.2221	108.5625
3	0.9988	1.9701	2.545	107.7353
4	1	1.7175	2.1913	101.6452
5	0.9993	1.9396	2.4451	109
6	1	1.6677	2.0837	109.7188
7	0.9996	1.8305	2.176	106.7188
8	0.9978	1.8933	2.3836	110.5882
9	1	1.9852	2.5681	115.0278
10	1	1.701	2.0376	103.8667
11	0.999	1.7826	2.3067	105.8824
12	0.9994	1.7665	2.2067	105.0606
13	0.9962	1.9701	2.5527	107.6944
14	0.9989	1.8621	2.4528	103.6857
15	0.9998	1.9396	2.422	111.4412
16	0.9973	1.7665	2.1529	106.9032
17	0.9974	1.8305	2.2836	109.1818
18	0.9959	1.8778	2.3989	103.0882
19	0.999	1.9088	2.4835	105.3143
20	0.9978	1.7826	2.2452	107.0645
21	0.9997	1.8621	2.2682	110.4545
22	0.9965	1.9549	2.4528	100.1143
23	0.9995	1.8146	2.2221	111.7576
24	0.9999	1.8146	2.199	111.7273
25	0.9979	1.7339	2.1375	102.0645
26	1	1.7987	2.0068	103.7667
27	0.9997	1.6509	2.0683	103.1613
28	0.9981	1.9549	2.4374	104.1176
29	1	1.7339	2.076	110.8667
30	1	1.9852	2.522	108.1667
31	1	1.9243	2.322	102.1176
32	1	1.9088	2.3682	109.8529
33	0.9959	1.9243	2.076	107.1379
34	1	1.9852	2.5373	111.6389
35	0.9942	1.701	2.2759	102.8788
36	0.9984	1.6677	2.0991	107.6
37	0.9989	1.9549	2.4528	103
38	0.9976	1.9549	2.4143	109.2
39	0.9997	1.8933	2.4528	100.7941
40	0.9963	1.9396	2.4374	104.7143
41	0.9989	1.9243	2.5143	109.1714
42	0.9993	1.9396	2.5527	103.9429
43	0.9996	1.8778	2.3836	106
44	1	1.7502	2.2375	109.125
45	0.999	1.9396	2.5912	109.9167
46	0.9969	1.9396	2.5066	106.5
47	0.9979	1.8778	2.2682	103.6364
48	0.9974	1.9852	2.4066	103.6857
49	0.9989	1.9088	2.4835	104.0286
50	0.9994	1.8933	2.3297	105.9706
51	0.9988	1.8464	2.3989	103.5588
52	0.9996	1.8933	2.322	106.2353
53	0.9998	1.8305	2.3989	100.6765
54	0.9992	1.9701	2.4912	107.1429
55	0.998	1.8933	2.0299	100.9333
56	0.9949	1.9852	2.5681	106.6571
57	1	1.9701	2.6065	109.9722
58	0.9989	1.9396	2.5681	112.4
59	0.9971	1.9549	2.322	107.875
60	0.9994	1.8621	2.1298	103.7419
61	1	1.7826	2.1913	107.4688
62	1	1.7502	2.2298	106.625
63	0.9994	1.7339	2.1683	104.4063
64	0.9971	1.8146	2.3297	101.5882
65	0.9983	1.7665	2.2913	107.1515
66	1	1.9088	2.4451	108.5588
67	0.998	1.9549	2.0606	101.0645
68	0.9989	1.8933	2.4835	101.7647
69	1	1.8621	2.2759	104.4242
70	0.9967	1.8933	2.3374	101.2059
71	1	1.7502	2.2528	101.0625
72	1	1.9396	2.3989	105.0294
73	0.9995	1.9852	2.3989	107
74	0.9959	1.7987	2.2452	100.0938
75	0.9982	1.8933	2.1221	106.6
76	0.9987	1.9549	2.522	105.4722
77	0.9944	1.8933	2.422	103.5588
78	1	1.8778	2.422	104.8529
79	0.9983	1.9852	2.6142	115.2222
80	0.9988	1.9396	2.4835	106.0286
81	0.9959	1.7502	2.1836	102.2188
82	0.9997	1.9549	2.4989	105.2286
83	0.9996	1.7665	2.199	101.125
84	0.9976	1.9701	2.5527	101.6111
85	0.9989	1.9396	2.5912	103.8056
86	0.9976	1.7987	2.322	102.2353
87	1	1.8621	2.4528	105.9118
88	0.9981	1.9088	2.3605	108.1515
89	0.996	1.7987	2.4143	100.7647
90	0.9985	1.9852	2.5988	108.4444
91	0.9982	1.8305	2.322	103.8788
92	1	1.9396	2.5066	109.0857
93	0.996	1.9243	2.4681	107.8529
94	0.9968	1.8778	2.3067	101.5758
95	0.9995	1.8146	2.3528	104.3529
96	0.9981	1.9088	2.4835	103.2222
97	0.9973	1.9549	2.5912	105.1944
98	0.9987	1.9852	2.5373	112.5143
99	0.9981	1.8933	2.422	107.1714
100	0.9981	1.9701	2.2221	100.2121
101	0.9968	1.8464	2.3528	108.4545
102	0.9988	1.9243	2.5296	105.3056
103	0.9979	1.8305	2.2913	101.375
104	1	1.9852	2.6219	101.0278
105	0.9996	1.9549	2.3682	100.4545
106	1	1.8933	2.3989	103.8824
107	0.9962	1.8778	2.1375	105.1875
108	0.9973	1.7175	2.1375	103.3667
109	1	1.9549	2.4758	106
110	0.997	1.8778	2.422	101.0294
111	0.9982	1.7339	2.2836	100
112	0.9983	1.9701	2.5604	107.1714
113	1	1.7826	2.1144	103.0323
114	1	1.9396	2.5527	103.9167
115	0.9968	1.9396	2.4681	107.5833
116	0.998	1.7502	2.1836	103.2424
117	0.9956	1.8146	2.1606	102.5484
118	0.9977	1.8146	2.4528	103.1667
119	1	1.9243	2.4528	107.2857
120	0.9967	1.701	2.2759	100.0882
121	1	1.7987	2.322	103.0588
122	1	1.9852	2.6142	106.9167
123	0.9983	1.8146	2.2375	102.9688
124	0.9994	1.9088	2.5066	109.6765
125	0.9982	1.9852	2.6757	100.1053
126	0.998	1.7665	2.1375	100.3871
127	0.9993	1.8778	2.3836	101.7576
128	1	1.9701	2.6373	105.8333
129	0.9981	1.7502	2.0991	103.3548
130	1	1.7175	2.0837	105.0667
131	0.9971	1.9852	2.6527	110.5556
132	0.9997	1.8621	2.4066	101.4118
133	1	1.9396	2.3682	106.7059
134	0.9995	1.9088	2.4835	105.3429
135	0.9951	1.8778	2.4912	102.0278
136	0.9997	1.8621	2.076	106.3548
137	1	1.9396	2.4989	111.3143
138	1	1.8305	2.3067	103.3939
139	0.9982	1.7826	2.2682	111.1212
140	0.9995	1.7502	2.2452	105.7273
141	0.9973	1.8464	2.3067	108.125
142	0.9992	1.9701	2.3144	101.5152
143	0.9998	1.7826	2.1913	106.4839
144	0.9993	1.9701	2.0837	101.0323
145	0.9976	1.9396	2.3297	107.875
146	1	1.9852	2.5373	102.3333
147	0.997	1.7665	2.2913	101.4848
148	1	1.9396	2.0529	107.9
149	0.9989	1.9396	2.076	102.9032
150	1	1.7175	2.0529	106.9
151	1	1.9549	2.5527	106.6667
152	0.9999	1.7826	2.1683	108.1563
153	0.9961	1.9852	2.5681	100.8056
154	0.9982	1.7826	2.1683	102.8438
155	0.9981	1.9852	2.6604	106
156	0.9991	1.9396	2.545	100.5556
157	0.9991	1.9852	2.7526	101.9474
158	0.9986	1.8305	2.3989	105.4412
159	0.9968	1.7175	2.1606	101.4375
160	0.9955	1.8933	2.5912	110.0833
161	1	1.7175	2.0452	104.3333
162	0.9986	1.7502	2.2528	100.5625
163	0.9997	1.9088	2.5296	101.2
164	1	1.8146	2.2836	114.5758
165	0.9985	1.8933	2.3912	104.7941
166	0.9977	1.9396	2.1913	101.0313
167	1	1.9088	2.3989	104.1765
168	0.9981	1.7665	2.0991	102.25
169	1	1.9549	2.4989	110.8333
170	0.9971	1.8146	2.076	100.3226
171	1	1.9088	2.5681	102.2778
172	0.9981	1.9396	2.322	101.4242
173	0.9987	1.8621	2.5066	100.5714
174	0.9968	1.8933	2.4835	107.2571
175	0.9995	1.9243	2.5373	101.9429
176	0.9984	1.7987	2.3374	105.4688
177	0.9992	1.7339	2.1221	108.9688
178	1	1.9549	2.2221	105.9688
179	1	1.9549	2.3912	104.4412
180	0.9977	1.9243	2.5988	102.5
181	0.9953	1.7502	2.076	101.6129
182	1	1.9701	2.5373	102.7778
183	1	1.8621	2.4835	105.1176
184	0.9998	1.8146	2.422	100.5588
185	0.9998	1.9243	2.0222	101.2667
186	1	1.5999	2.0529	101.3226
187	0.9983	1.9701	2.5835	107
188	1	1.9852	2.5912	103.7222
189	1	1.8778	2.1913	106.25
190	0.9973	1.8305	2.0991	102.0645
191	0.9997	1.9396	2.4989	105.8286
192	0.9965	1.9852	2.6065	101.4722
193	0.9974	1.9701	2.5527	103.5429
194	0.9966	1.7987	2.299	104.8182
195	1	1.9852	2.5912	108.3243
196	0.9976	1.9852	2.6834	100.4211
197	0.9997	1.9088	2.522	100.0857
198	0.9993	1.9701	2.3912	107.2121
199	0.9983	1.8464	2.3759	100.697
200	0.9981	1.7826	2.4143	102.4118
201	1	1.7987	2.2298	105.5625
202	1	1.9396	2.176	101.6563
203	0.9984	1.9549	2.5988	105.1351
204	0.9992	1.9088	2.4066	102.3235
205	0.999	1.9088	2.3836	100.6471
206	0.9973	1.9396	2.4835	103.1714
207	1	1.9396	2.5143	108.3429
208	0.997	1.8464	2.3528	100.0882
209	1	1.8146	2.199	100.8438
210	0.9998	1.8146	2.2913	102.7879
211	0.9954	1.9549	2.0606	100.7667
212	1	1.7826	2.1375	105.1875
213	1	1.7826	2.4143	106.6176
214	1	1.9243	2.2298	100.8438
215	1	1.8464	2.2759	108.4242
216	1	1.8933	2.3605	100
217	0.9993	1.9243	2.5681	102.4722
218	0.9973	1.8778	2.4681	103.3235
219	0.9998	1.9701	2.6834	103.6486
220	0.9985	1.8621	2.3297	106.9118
221	0.9988	3.683	5.0285	124.4098
222	0.9995	2.9796	3.7983	115.6939
223	0.9992	3.6332	4.9055	123.4833
224	0.9984	3.6332	4.7671	119.8421
225	0.9992	2.7786	3.5676	112.0444
226	0.9977	2.0153	2.545	103.8571
227	0.9999	3.4706	4.5903	128.2807
228	0.9973	2.2881	2.9679	109.8
229	0.9977	2.5924	3.3831	120.1591
230	1	2.9448	3.9213	133.4898
231	0.9999	3.8003	5.1131	127.3871
232	0.9979	3.3021	4.2366	116.1321
233	0.9995	3.7518	5.0055	129.1639
234	0.9973	2.5154	3.1678	100.3902
235	1	2.3699	3.1063	122.4762
236	0.9992	3.3235	4.6672	117.0702
237	0.9982	3.7224	4.6748	120.2632
238	0.9988	3.1159	4.2212	110.0192
239	0.9981	2.5797	3.36	122.5455
240	0.9981	3.5526	4.8056	118
241	0.998	2.3018	3.0294	118.8537
242	0.9997	3.2806	4.3135	125.0556
243	0.9994	3.1047	3.9213	112.62
244	0.9991	3.9808	5.1362	117.871
245	0.9987	3.0026	4.1366	105.9808
246	0.999	2.5154	3.2832	122.1364
247	0.9958	2.1901	2.8449	102.4359
248	0.9991	2.1901	2.7526	116.1579
249	1	3.8484	5.0362	132.4098
250	0.9989	2.3834	3.1448	111.119
251	0.9992	3.0141	4.1443	116.9423
252	1	2.0153	2.4143	107.6765
253	0.9968	2.3429	3.1524	107.0976
254	0.9992	3.8961	5.1208	125.127
255	0.9981	2.4235	3.237	105.8605
256	1	3.4394	4.5057	129.875
257	1	2.0302	2.6142	103.1944
258	0.9995	2.0153	2.7296	108.1667
259	0.9996	3.6432	4.8132	131.069
260	0.9993	2.6928	3.4831	119.4444
261	0.9995	2.968	4.2212	104.7736
262	0.9999	3.0141	4.029	131.02
263	0.9986	2.8862	3.706	107.1064
264	0.9998	2.1184	2.6834	118.75
265	0.9965	2.1472	2.891	108.3333
266	0.9995	3.429	4.3904	126.2593
267	1	3.4081	4.4442	120.8704
268	0.9994	2.1038	2.868	114.7179
269	1	2.7052	3.4754	110.7778
270	1	2.5797	3.4062	115.9545
271	0.9997	3.9245	4.9747	122.7705
272	1	2.5669	3.3139	120.8837
273	1	3.1935	4.1828	132.7308
274	0.9987	2.5924	3.4292	123.3111
275	0.9992	3.6532	4.8056	135.5517
276	1	3.9621	5.1362	119.4098
277	0.9998	3.1159	4.2058	142.3269
278	0.9998	3.9245	5.7052	117.7794
279	1	2.6804	3.6368	118
280	0.9995	3.2264	4.3827	114.037
281	0.9996	3.2154	4.0982	115.6275
282	0.9993	3.8196	4.9516	119.322
283	0.9986	2.0153	2.4912	109.9444
284	1	3.4394	4.5595	130.9107
285	0.9975	2.3564	3.0217	105.878
286	0.997	2.0153	2.5143	102.4571
287	0.9998	3.781	5.0824	141.8197
288	0.9992	3.6332	4.9747	119.8814
289	0.9997	3.9245	5.2438	134.0794
290	1	2.5924	3.36	115.9545
291	0.9979	3.7126	4.9593	123.0164
292	0.9996	3.6132	4.7133	126.1724
293	0.9998	2.45	3.2216	118.093
294	0.9996	2.4235	3.0756	111.7561
295	0.9995	3.5729	5.3053	110.5714
296	0.9989	2.2604	2.9295	115.8421
297	0.9979	2.6928	3.5138	112.8478
298	0.9991	3.2806	4.498	126.2778
299	0.999	2.3699	3.1832	111.4048
300	0.9997	2.9448	3.8214	114.1667
301	0.9971	2.7907	3.6907	121.4681
302	0.9992	2.7907	3.6215	117.2979
303	0.9999	3.4394	4.6979	127.0357
304	1	2.668	3.5138	120
305	0.9976	2.7175	3.4446	103.8889
306	0.9971	3.0935	3.9905	101.92
307	0.9991	2.6178	3.4216	128.4
308	0.9998	3.071	4.0751	126.7255
309	0.9986	3.3976	4.3442	120.75
310	0.9997	3.2154	4.1366	122.7308
311	0.9985	2.5924	3.5215	101.3778
312	0.9978	3.7322	4.8363	120.4915
313	1	3.259	4.2443	128.2885
314	0.9995	3.583	5.1669	107.0806
315	0.9997	2.5154	3.46	104.2222
316	0.9998	2.3429	3.1909	120
317	0.9993	3.4186	4.3596	113
318	0.9988	3.1825	4.0213	106.1
319	0.9991	2.6555	3.4292	108.4222
320	0.9991	3.6532	5.536	112.2769
321	0.9988	2.668	3.5446	123.1818
322	0.9989	3.8003	5.3822	112.6923
323	0.9995	3.3341	4.2596	102.6415
324	0.9958	2.0598	2.6296	109.9722
325	0.9995	3.1715	4.6902	110.1897
326	0.9985	2.3429	2.9987	109.35
327	0.9987	2.2604	3.0217	118.122
328	0.9988	2.8387	3.7445	123.5
329	0.9989	3.5729	4.844	119.8136
330	1	3.2045	4.0982	129.1765
331	0.995	3.8292	4.9055	101.35
332	0.9998	3.9621	5.4514	148.4219
333	1	3.1825	4.1289	122.3654
334	0.9996	3.5322	4.5595	118.7857
335	0.999	2.8387	3.7983	111.0625
336	0.9997	3.6132	4.7979	127.7759
337	1	2.1901	2.522	103.9143
338	1	2.4368	3.114	125.1463
339	0.9994	3.071	3.9213	112.3469
340	0.9992	2.1472	2.7603	117.9474
341	0.9993	2.6928	3.5676	120.8
342	0.9994	3.3765	4.3519	121.9636
343	0.9996	3.781	5.1746	145.0323
344	0.9996	3.3021	4.3365	125.1273
345	0.9992	2.6429	3.5446	109.2609
346	0.9994	3.1935	4.0905	110.902
347	0.9975	2.3018	3.0217	108
348	0.999	2.4763	3.4216	106.9091
349	0.9994	2.4368	3.2755	120.907
350	0.9991	2.3156	3.0679	123.025
351	1	2.5024	3.1832	117.3333
352	0.9993	3.6031	4.8824	116.5424
353	0.9999	2.0892	2.3836	109.7353
354	0.9991	3.9994	5.4976	131.9242
355	0.9994	3.6731	4.6133	104.5789
356	0.9995	3.6232	4.7056	126.1552
357	0.9978	3.0822	4.1289	110.6604
358	0.999	2.3968	3.2524	106.4286
359	0.9996	2.668	3.4369	103.1556
360	1	2.668	3.4754	125.3261
361	0.9995	2.2604	2.9372	106.8462
362	1	2.6555	3.4216	121.5
363	1	3.2373	4.2904	144.283
364	0.9996	3.071	4.0828	131.9615
365	0.9975	3.2481	4.3596	108.7358
366	1	2.4894	3.2755	124.0714
367	1	3.7322	4.7594	121.8421
368	0.9996	3.4081	4.6825	128.193
369	0.9986	2.8148	3.7599	122.6875
370	0.9988	2.9215	3.8444	113.6122
371	0.9995	3.3448	4.3442	123.2963
372	0.9981	2.7786	3.4908	101.0426
373	0.999	2.5413	3.3831	124.3256
374	0.9988	3.6332	4.598	103.1404
375	0.9993	3.3341	4.8517	108
376	0.9996	2.2184	2.9448	114.5641
377	1	3.5424	4.5672	127.6607
378	0.999	3.1935	4.052	107.3725
379	1	3.2045	4.1904	129.7308
380	0.9992	3.6232	4.598	101.5439
381	1	3.5931	4.8901	127
382	0.9975	2.3699	3.1678	100.0714
383	0.9986	2.5413	3.2678	112.2093
384	0.9994	2.8506	3.8521	121.42
385	0.9991	3.4186	4.3904	110.9815
386	0.9927	2.5413	3.2216	101.6667
387	0.9996	3.5931	4.9516	124.3667
388	0.9982	3.9994	5.067	107.5
389	0.9994	3.583	4.6056	118.5088
390	0.9983	3.2154	4.252	123.8462
391	0.997	2.4235	3.1371	109.8293
392	0.9989	2.2464	2.9295	116.725
393	0.9989	3.915	5.2669	142.9688
394	0.999	2.742	3.6445	121
395	0.9999	3.2264	4.3519	120.7593
396	0.9985	2.4894	3.2063	114.119
397	0.9999	3.9994	5.4745	135.2462
398	0.9996	3.3554	4.6672	109.8421
399	0.9993	3.3554	4.4749	120.5636
400	0.9967	2.5154	3.1601	102.0233
401	0.9984	2.45	3.1601	103.2857
402	0.9988	2.1328	2.3836	103.9118
403	1	2.1901	2.8372	121.8684
404	0.9982	3.5118	4.7287	123.5517
405	0.9995	3.583	4.6672	117.193
406	0.9996	3.781	5.0285	122.2333
407	0.9944	2.1472	2.7219	105.0526
408	0.9992	2.5154	3.2832	111.7045
409	0.9997	3.742	4.7748	120
410	0.998	3.2806	4.2135	118.3148
411	0.9991	3.2806	4.1443	106.4231
412	0.9994	2.7542	3.5292	111.2444
413	0.9995	3.3235	4.2673	123.283
414	1	2.0302	2.2298	102.4063
415	1	3.0935	4.4211	110.0909
416	0.9995	3.3128	4.3058	124.1698
417	0.9997	3.9056	5.0439	112.8525
418	0.9996	2.3564	3.1063	116.7073
419	0.9999	2.6429	3.46	125.3333
420	0.9995	2.9098	3.9675	117.2
421	0.9996	3.5627	4.4903	101.6727
422	0.9998	3.9056	5.1746	130.8387
423	0.9995	2.8506	3.8521	108.9184
424	0.9973	2.2604	2.9602	109.9231
425	0.9998	3.8676	4.8901	109.5333
426	0.9995	3.8676	4.8517	104.3667
427	0.9977	2.4894	3.1986	118.4651
428	0.9987	2.742	3.683	116.5319
429	0.9998	2.5154	3.5215	101.5435
430	0.999	2.9564	3.8368	115.3125
431	0.9997	3.5118	5.1669	112.6129
432	1	2.3292	3.0986	124.0732
433	0.9999	3.5322	4.6133	128.3929
434	0.9996	2.4894	3.237	121.5714
435	1	2.4102	3.1524	106.3902
436	0.9993	2.742	3.806	116.0816
437	0.9992	2.6178	3.4139	122.1778
438	0.9993	2.4235	3.1601	115.9048
439	0.9996	2.7786	3.7829	122.2553
440	1	2.7542	3.706	115.383
441	0.9991	3.6332	4.6672	121.6491
442	0.999	2.5284	3.4754	109.6957
443	0.9996	3.5118	4.5364	118.8036
444	0.9988	2.6429	3.4292	124.7045
445	1	2.5924	3.3831	115.9091
446	1	3.429	4.5211	123.2909
447	0.9995	3.5729	4.7287	128.431
448	1	3.2698	4.1981	109.7115
449	0.999	2.7542	3.5753	108.8913
450	0.9988	2.9796	3.806	100.8958
451	1	3.1935	4.5364	114.4464
452	0.9994	3.8866	5.0285	110.2131
453	0.9994	3.1159	4.252	115.9636
454	0.9994	2.898	3.8214	127.3333
455	0.9912	2.0451	2.5835	101.1714
456	0.9997	2.898	3.706	105.4894
457	0.9997	3.9056	5.5591	117.8182
458	0.9981	2.0892	2.6527	110.6486
459	0.9985	3.4706	4.5826	115.1053
460	0.9991	2.5924	3.5215	121.1556
461	1	2.4632	3.0986	109.4146
462	1	2.9215	3.8214	114.8542
463	0.9986	3.2481	4.1597	108.8077
464	0.9996	3.8484	5.3515	132.625
465	0.9996	3.781	4.9055	123.7627
466	0.9958	3.0596	3.906	106.449
467	0.9997	3.259	4.375	124.2778
468	0.9988	3.259	4.1981	123.4038
469	0.9994	3.7518	5.1439	134.4032
470	0.9992	2.5541	3.3908	119.8409
471	0.9991	3.9527	5.1054	121.1774
472	0.9973	2.2184	2.891	100.4359
473	0.9998	3.0255	4.0905	118.8824
474	0.9996	3.4498	4.6287	123.8596
475	0.9997	3.6132	4.944	132.1167
476	0.9975	2.1328	2.7296	105.4474
477	0.9994	3.2045	4.1136	123.7692
478	0.9989	3.2154	4.2212	106.3269
479	0.9981	2.742	3.56	121.7826
480	1	3.3128	4.275	117.8113
481	0.9996	3.2045	4.3058	143.8519
482	1	2.1472	2.4758	104.4286
483	0.9994	3.7712	4.9516	125.3729
484	0.9986	2.9911	4.0597	128.898
485	0.9998	2.8268	3.683	110.5532
486	0.9992	3.7615	5.0977	120.541
487	0.999	2.3699	3.014	116.75
488	0.9978	3.858	5.0208	120.8689
489	1	2.8744	3.6907	114.9362
490	0.9993	3.0255	4.1443	117.5962
491	0.9992	2.5797	3.3831	120.8864
492	0.9995	3.3765	4.2981	101.7358
493	0.9988	2.4632	3.36	116.7273
494	0.9996	2.4894	3.3754	115.2045
495	0.9994	2.2604	2.9064	122.6316
496	1	3.5526	4.4903	105.5818
497	0.9985	3.2913	4.1981	106.9231
498	0.9998	2.4368	3.1524	123.5476
499	1	2.1472	2.8526	115.9211
500	0.9995	3.0255	4.152	122.8462
501	1	3.6132	4.7517	134.1034
502	1	2.8862	3.8598	115.2245
503	0.9996	2.8148	3.583	114.2826
504	0.9991	3.366	4.2058	106.0189
505	0.9993	2.7542	3.5138	110.2667
506	0.9999	2.3834	3.1678	101.2381
507	0.998	2.45	3.2678	111.6279
508	0.9997	3.4912	4.498	124.5273
509	0.9995	3.4706	4.844	113.4237
510	0.9984	2.2881	3.0294	112.2683
511	0.9991	3.9433	5.0977	128.3167
512	0.9977	2.4632	3.1448	113.2857
513	0.9993	2.5797	3.3062	116.186
514	0.999	2.2324	2.9141	115.6154
515	0.9996	2.3429	3.214	106.5714
516	0.9989	3.1159	4.052	128.3725
517	1	3.1382	3.9521	109.8163
518	0.9996	2.3968	3.1448	119.0238
519	0.9995	3.2045	4.1828	118.1176
520	0.9977	2.3968	3.0217	100.6341
521	0.9999	3.0483	3.9444	127.04
522	0.9983	2.3564	3.2063	109.5814
523	0.9976	2.9796	3.8444	117.2449
524	1	3.0596	3.906	118.102
525	1	2.6304	3.5676	113.2128
526	0.9992	2.5154	3.4523	106.1087
527	0.9993	3.5015	4.5441	122.1091
528	1	3.0483	3.9752	126.5
529	1	3.1715	4.2058	132.7692
530	1	2.5669	3.36	114.7273
531	0.9995	2.2604	2.9141	114.1026
532	0.9992	3.9339	4.9824	107.0984
533	0.9993	2.7052	3.806	108.5625
534	1	3.8676	5.1592	130.5806
535	1	2.742	3.6907	124.7292
536	1	3.7027	4.7056	120.3103
537	0.9994	2.3834	3.1448	123
538	0.9983	2.9448	3.9521	117.84
539	0.9997	2.0598	2.6911	112.5676
540	0.9988	3.5322	4.5441	122.5536
541	1	2.4235	3.1063	118.7857
542	0.9992	2.5541	3.4292	103.6222
543	0.9998	3.9245	5.2438	132.6935
544	0.9998	3.1382	4.0674	125.54
545	0.9979	2.7664	3.6138	105.8913
546	0.9999	2.6051	3.4984	112.6889
547	1	3.1271	4.0059	126.88
548	1	3.071	4.1751	122.9423
549	0.9966	2.2324	2.8603	102.1538
550	0.9997	2.9215	3.7599	125.2917
551	1	2.5284	3.4062	114.9545
552	0.999	2.3834	3.114	112.878
553	0.997	3.583	4.6902	115.931
554	0.9998	3.742	4.8132	121.7368
555	0.9998	2.4894	3.1909	111.881
556	0.9994	3.1159	4.1059	113.8824
557	0.999	3.429	4.9363	114.3729
558	0.9988	3.2264	4.1828	130.2264
559	0.9988	2.7664	3.5446	115.6087
560	1	3.9808	5.19	118.3065
561	0.9989	2.0302	2.6296	112.5946
562	0.9993	3.8866	5.2438	120.746
563	0.9991	3.9714	5.1592	114.2903
564	0.9987	3.1382	4.2135	124.5962
565	1	2.3834	3.1524	106.8571
566	0.9976	2.6178	3.3985	108.7045
567	0.9998	3.5424	5.0977	105.4262
568	0.9982	2.7786	3.5215	110.087
569	0.9983	3.0141	4.0982	107.32
570	0.9992	3.0141	4.2212	110.9057
571	0.9991	3.1382	4.0828	117.4314
572	0.9994	3.5931	4.744	128.9138
573	0.9994	3.3341	4.3673	125.2037
574	0.999	3.3448	4.6518	120.614
575	0.9997	3.4602	4.4288	108.125
576	0.9979	3.7027	4.6979	105.2241
577	1	3.4706	4.8978	113.9167
578	1	2.4894	3.3216	117.1136
579	0.9984	2.45	3.1678	115.125
580	0.9979	2.3699	3.1371	114.4524
581	0.9995	2.8387	3.7291	118.9362
582	0.999	3.9994	5.2592	128.1406
583	0.9992	3.4602	4.4519	106.0536
584	0.9997	3.9994	5.2361	127.3968
585	1	3.2806	4.6595	106.125
586	0.9984	2.45	3.1986	110.6667
587	0.9986	3.1493	4.1674	109.9434
588	0.9996	3.1271	4.1828	129.8269
589	0.9999	2.3292	3.0371	122.0244
590	0.9998	3.4809	4.4442	117.9818
591	0.9994	3.2045	4.4288	111.2364
592	0.9986	3.1935	4.8363	101.2034
593	0.9986	3.0822	3.9367	113.5918
594	0.9981	2.5024	3.2601	112.4545
595	1	3.9714	5.2054	127
596	0.9992	3.5015	4.498	122.9636
597	0.9997	3.8771	5.982	100.5915
598	1	3.7224	4.7748	114.7241
599	0.9985	3.0141	4.0367	125.8235
600	0.9999	3.5424	4.4288	104.8148
601	0.9994	2.668	3.583	111.3043
602	0.9978	2.2464	2.9295	102.925
603	0.9996	3.4706	4.9978	113.7049
604	0.9998	2.1616	2.9756	105.05
605	0.9987	3.583	4.6902	115.6724
606	1	2.1616	2.8833	105.5526
607	0.9995	3.2806	4.3058	125.4717
608	0.9997	3.5118	4.9286	116.7333
609	1	2.6304	3.5292	118.2609
610	0.998	2.7542	3.6215	109.7021
611	0.9984	2.6555	3.56	118.4889
612	0.9994	3.0596	4.152	127.0196
613	0.9996	3.6332	4.7671	124.9655
614	0.9994	3.4498	4.4442	113.6852
615	1	3.366	4.4672	130.5818
616	0.9991	2.742	3.56	118.0667
617	0.9978	2.2324	2.8833	109.7179
618	0.9992	3.3765	4.3135	120.5741
619	0.9988	3.2913	4.398	125.8393
620	0.9983	3.3976	4.3827	126.4727
621	0.9976	3.0369	3.8521	103.898
622	1	2.1184	2.8449	104.3947
623	0.9993	2.4102	3.2755	100.119
624	0.9983	3.915	5.2438	122.7656
625	0.9986	2.2604	2.9448	112.5385
626	0.9993	3.9901	5.1439	115.377
627	0.9989	2.7664	3.6292	122.4565
628	0.9977	2.0746	2.6757	102.1081
629	0.9989	3.5931	4.7517	122.8772
630	0.9999	2.7175	3.5984	115.4255
631	0.9992	2.0598	2.7065	112.5556
632	0.9982	3.3871	4.4211	116.6909
633	0.9994	3.0369	4.0674	112.9615
634	0.9907	2.4368	3.3293	101.1395
635	0.9991	3.3448	4.3442	116.2593
636	0.9988	2.45	3.2601	111.5814
637	0.9996	2.8387	3.7214	125.6042
638	0.9982	2.6304	3.4062	112.4773
639	1	2.5669	3.5369	116.1087
640	0.9991	2.3429	3.0217	118.3
641	0.9994	2.9215	3.7829	107.7551
642	0.9988	2.2604	2.9602	116.65
643	0.9998	3.9901	5.1977	122.3871
644	0.9996	3.9994	5.7744	118.5362
645	0.9986	2.0746	2.6604	113.2368
646	0.9998	2.4632	3.2063	121.2143
647	0.9993	2.9796	3.8368	110.7917
648	1	2.1901	2.7834	117.4474
649	1	3.0255	4.3288	108.3519
650	0.9996	3.3765	4.5749	115.5614
651	1	2.3018	3.0371	112.525
652	0.9994	3.5526	4.6364	119.4912
653	1	2.1901	2.8526	114.0256
654	0.9994	2.4632	3.237	121.5952
655	1	3.1047	4.2366	119.6154
656	0.9985	2.2604	3.0832	103.0244
657	0.9999	3.781	5.6898	106.2836
658	0.9992	2.3018	3.0371	119.8049
659	0.9992	3.5424	4.5903	108
660	0.9993	2.5154	3.4216	107.8182
661	0.9986	3.7027	4.9593	127.5574
662	0.9992	2.4763	3.2601	120.2791
663	0.9983	3.1825	4.375	119.2909
664	1	3.1271	3.9367	116.32
665	0.9983	2.4235	3.0448	113.0732
666	1	2.4894	3.1986	113.8095
667	0.9998	3.4602	4.4749	100.8571
668	0.9994	2.3968	3.2908	115.4091
669	0.9992	2.3968	3.2063	109.878
670	1	2.2742	3.0064	113.95
671	1	3.3341	4.4134	122.8727
672	0.9993	2.2604	2.991	117.05
673	0.9989	3.7224	4.967	124.459
674	0.999	3.915	5.0439	120.1639
675	1	2.45	3.3447	108.3636
676	0.999	3.9527	5.0747	101.8525
677	1	2.5413	3.2293	100.4419
678	0.9944	2.668	3.6445	103.7708
679	0.9997	3.4498	4.7748	113.8621
680	0.998	2.2881	3.0371	108.9
681	0.9987	2.4632	3.3447	116.2791
682	0.9997	2.6051	3.5753	109.7174
683	0.9995	3.0935	4.0828	128.6731
684	0.9996	3.3021	4.2596	110.3654
685	1	3.5729	4.7748	131.4828
686	0.9994	2.8862	3.929	103.98
687	0.9991	2.4894	3.2063	101.3023
688	0.9994	3.1493	4.375	110.7222
689	0.9994	3.0822	4.1597	116
690	0.9993	2.5669	3.4139	115.8182
691	0.9986	3.9621	5.1823	126.0317
692	1	2.4894	3.2293	116.5476
693	1	3.6929	5.3822	122.2031
694	0.9983	2.0892	2.7526	107.1316
695	1	3.5322	4.5134	108.8393
696	0.9983	3.4081	5.1208	100.2857
697	1	3.4186	4.3442	121.4444
698	0.9992	3.4706	5.0362	104.2131
699	0.9989	2.9098	3.929	124.898
700	0.9993	3.9714	5.6744	129.3971
701	1	2.1328	2.8295	103.9231
702	1	2.668	3.3985	104.4222
703	0.9981	2.2604	2.8833	108.9744
704	0.9994	2.9911	3.8675	125.3061
705	0.9993	2.0451	2.6988	111
706	0.9975	3.8961	5.0593	113.9508
707	0.9993	3.7126	4.8978	127.7458
708	0.9999	2.6555	3.6599	121.6739
709	0.9987	2.8862	4.0751	108.1154
710	0.9999	3.6332	4.6979	122.3509
711	0.9996	3.1935	4.2058	126.1346
712	1	2.8268	3.6292	105.3043
713	0.999	3.3871	4.3288	108.4717
714	1	2.7786	3.7137	119.8723
715	0.9991	3.2154	4.3135	125.6
716	1	2.1472	2.768	115.5
717	0.9996	2.7907	3.6061	120.8696
718	0.9975	2.1184	2.7142	100.2703
719	0.9994	2.9448	3.9136	123.76
720	0.9983	2.2742	3.0525	103.85
721	0.9987	2.1184	2.6527	108.1316
722	0.9996	3.6132	4.6133	113.9286
723	0.9987	2.9911	3.8829	103.9796
724	0.9995	3.0483	4.0597	127.6863
725	1	2.9332	3.7752	116.2708
726	0.9989	3.0935	4.0136	127.2549
727	0.9996	2.2604	2.9372	107.225
728	0.9986	2.4102	3.1832	104.3333
729	0.9994	3.2154	4.2673	111.2453
730	0.9988	3.366	4.8748	109.4667
731	0.9999	3.071	4.0059	110.46
732	1	2.2043	2.4835	103.3611
733	0.9958	2.1901	2.8218	101.3846
734	0.9995	3.81	5.1285	135.3443
735	1	2.0153	2.2913	100.4545
736	0.998	2.0302	2.5988	100.1714
737	1	3.6132	4.7364	123.8966
738	0.9987	3.9994	5.2976	119.9844
739	1	3.858	5.0362	126.2295
740	0.9996	3.8003	5.2284	130.7302
741	0.9995	2.1038	2.8449	116.8158
742	1	3.6532	5.3361	116.3125
743	0.9996	3.5729	4.7133	128.1053
744	0.9995	3.9901	5.19	122.0476
745	1	3.6232	4.9901	123.7333
746	0.9996	3.5424	4.7979	121.4138
747	0.9997	3.4394	4.4519	114.7593
748	0.9996	3.5424	4.6518	125.2586
749	1	2.0746	2.7449	107.1081
750	0.9999	2.0153	2.645	107.1944
751	0.9988	2.2043	2.9141	104.359
752	0.9987	3.2045	4.2212	115.6346
753	0.9991	2.3699	3.1371	113.4286
754	1	2.1901	2.7911	112.2051
755	0.9989	3.2806	4.3673	119.2222
756	1	2.3156	3.1063	117.5366
757	0.9994	3.1493	4.1597	126.9216
758	0.996	2.6304	3.3985	101.3256
759	0.9992	3.1047	4.1597	123.7115
760	0.9999	3.1271	4.052	117.7843
761	0.9996	2.4632	3.2755	113.7907
762	0.9988	2.5797	3.5369	121.2609
763	0.9995	3.3021	4.275	103.463
764	0.9982	2.8744	3.7983	104.5833
765	0.9987	3.0483	3.9213	116.1224
766	0.9999	3.0822	4.3442	108.8519
767	0.9978	2.9215	3.9444	107.36
768	0.9984	2.5154	3.337	114.3488
769	0.9991	2.8625	3.7368	124.0833
770	0.9994	2.6555	3.6907	114.5532
771	0.9993	3.6631	4.9363	131.7377
772	0.9963	2.7175	3.5907	103.6957
773	0.9978	2.7052	3.7368	104.8511
774	1	2.6555	3.3985	107.9333
775	0.9988	2.6804	3.6984	111.2553
776	0.9979	2.7175	3.6138	119.5
777	0.9982	2.7175	3.4369	104.2222
778	0.9998	2.8744	3.7291	115.8085
779	0.9994	2.5541	3.4523	113.4889
780	0.9996	2.6178	3.4677	108.8222
781	0.9997	2.45	3.1755	108.2558
782	0.9983	3.0369	4.252	112.2593
783	0.9983	3.0822	4.1059	112.0192
784	0.9984	2.3968	3.0909	114.2927
785	1	2.5541	3.337	122.9545
786	0.9995	3.1715	4.6441	102.3158
787	0.9989	3.4912	4.7902	112.6379
788	1	3.1047	4.1443	122.25
789	0.9967	2.5284	3.3293	112.9333
790	0.9986	2.3429	3.0679	114.35
791	0.9973	2.4894	3.4139	101.7273
792	0.9998	3.3235	4.5211	123.2
793	0.9985	2.0746	2.7372	108.6053
794	0.9989	2.1328	2.8372	107.2051
795	0.9975	2.2742	2.9756	103.75
796	1	3.366	4.4826	128.963
797	0.9983	2.1038	2.7603	105.4737
798	0.999	2.1472	2.8833	109.2821
799	0.9994	3.683	4.6518	106.4211
800	0.9992	3.4498	4.4519	118.0364
801	0.998	3.6332	4.8056	115.9322
802	0.9999	2.1328	2.8064	100.0513
803	0.9977	2.5284	3.2908	104.8837
804	0.9993	3.7615	4.8363	108.3448
805	0.9997	3.8771	5.4437	130.0909
806	1	3.8676	5.5514	115.5821
807	0.9976	2.1472	2.8218	103.3846
808	0.9988	3.6731	4.8286	122.7966
809	0.9996	3.781	4.8209	105.9828
810	0.9999	3.6432	4.7594	119.7759
811	0.9995	3.8003	4.844	115.0862
812	0.9996	3.9433	5.2669	130.8095
813	0.9992	3.7712	5.0516	103.5
814	0.9999	3.8196	5.1285	127.3065
815	0.9994	3.8292	4.9286	116.678
816	1	3.4498	4.5057	121.2857
817	0.9982	2.3292	3.0217	108.4634
818	0.9994	3.5015	5.0516	121.5161
819	0.9991	3.81	5.0362	123.1
820	0.9989	3.4186	4.3904	109.1636
821	0.9987	2.7052	3.5753	113.4783
822	0.9995	3.6232	5.3822	117.4154
823	0.9984	3.9901	5.1362	113.7258
824	0.9992	2.8625	3.7599	116.4167
825	0.9994	3.522	4.7979	123.4828
826	0.9993	2.1901	3.0294	104.425
827	1	2.8862	3.9905	114.2157
828	0.9989	3.5526	5.1439	117.1129
829	0.9987	2.7907	3.7983	112.7143
830	0.9995	3.3341	4.4826	128.1636
831	0.9982	2.2604	2.9987	110.825
832	0.9981	2.1184	2.3989	102.2727
833	0.9993	3.1159	4.3365	113.2407
834	1	3.3341	4.5672	122.4464
835	0.9998	3.3765	4.5518	124.5536
836	0.9998	2.4368	3.237	118.119
837	1	3.2913	4.4903	119.4364
838	0.999	3.429	4.6979	116.9123
839	0.9984	3.2373	4.3135	114.9811
840	0.9997	3.2913	4.6287	118.8421
841	0.999	3.429	4.598	122.7143
842	0.9996	3.8389	4.8978	113.8305
843	0.9991	2.0598	2.668	103.9459
844	1	2.6429	3.4754	119.1591
845	0.9986	2.5797	3.3677	119.4091
846	0.9966	2.3834	3.2832	100.0465
847	0.9988	3.2806	4.5288	141.5893
848	0.996	2.3292	3.0448	104.6341
849	0.9981	3.7027	5.0132	103.082
850	1	2.9796	3.906	119.1633
851	0.9993	2.5669	3.4292	109.0444
852	0.9986	3.2373	4.2366	114.7692
853	0.9979	3.3976	5.1516	100.7619
854	0.9977	3.4186	4.5211	114.3036
855	0.9994	2.2464	2.9525	114.2
856	1	3.0483	3.9213	120.8163
857	1	3.1382	4.2366	129.9423
858	0.9987	2.668	3.5061	119.3261
859	0.9997	3.1935	4.5749	105.7895
860	0.9992	3.0141	3.9213	114.94
861	0.9997	3.3341	4.4672	117.2727
862	0.9989	3.0026	4.0136	123.7451
863	1	2.4235	3.0756	114.9024
864	1	2.5284	3.3985	113.9773
865	0.9977	2.5669	3.4908	113.2
866	0.9984	2.6555	3.4984	106.5111
867	0.9999	2.3699	3.1063	116.1707
868	0.9989	3.0141	3.9444	114.02
869	1	3.2481	4.3519	130.3889
870	0.9994	3.1382	4.1212	110.1731
871	0.9989	2.8506	3.906	123.0833
872	0.9996	3.5627	4.7133	122.0678
873	0.9998	3.5729	4.7056	122.6034
874	1	2.8862	3.8598	125.9592
875	0.9991	3.4498	4.4903	120.625
876	0.9996	2.742	3.7214	115.1875
877	0.999	2.8027	3.7137	118.0426
878	0.9988	2.9911	4.2904	105.3148
879	0.9992	3.9994	5.2284	119.3871
880	1	2.2043	2.868	117.5526
881	0.9988	2.9098	4.1212	111.0588
882	0.9981	2.3292	3.0756	110.5476
883	0.9996	2.8506	3.8214	122.0816
884	0.9986	2.7052	3.56	117.8043
885	0.9976	2.668	3.5138	102.5652
886	0.9989	3.7518	5.0593	114.9672
887	0.9987	2.8506	3.7522	111.3542
888	0.9997	2.8625	3.9905	119.94
889	0.9991	2.1759	2.9602	109.575
890	0.999	2.1184	2.7834	111.8947
891	0.998	2.8744	3.706	108
892	0.9988	2.9911	4.0751	102.8462
893	0.9989	2.7786	3.8983	103.9
894	0.9987	2.0153	2.7219	104.0811
895	0.9988	2.8268	3.7368	101.8542
896	0.9994	3.781	4.967	121.1333
897	0.9992	2.3699	3.3062	102.9286
898	1	2.9564	3.929	123.3673
899	0.9989	3.8676	5.0285	102.1
900	0.9983	2.5154	3.3062	115.3721
901	0.9963	2.3699	3.1371	104.2093
902	0.9996	3.6432	4.8209	133.2203
903	0.9999	3.9056	5.067	114.2295
904	0.9991	3.4602	4.5903	109.1818
905	1	3.6432	5.1669	127.3065
906	0.9997	3.4912	4.6748	125.2281
907	1	3.81	4.9901	127.918
908	0.9995	3.2264	4.6287	111.6607
909	0.9992	2.4102	3.1986	101.7143
910	1	3.2698	4.4519	118.4727
911	0.9998	3.5931	5.0285	119.1967
912	0.9996	2.2881	2.9756	114.325
913	0.9998	3.5015	5.3976	101.2462
914	0.999	2.2604	2.9679	105.375
915	0.9992	2.2604	2.9833	115.1538
916	0.9976	3.4912	4.7133	121.0169
917	0.9996	3.3554	4.3212	106.463
918	1	2.1901	2.7603	109.1579
919	0.9998	3.8771	4.9901	110.4
920	0.9999	2.3699	3.2063	115.4286
921	0.9973	2.6178	3.56	104.1111
922	0.9992	3.366	4.3827	122.9273
923	0.9998	2.3699	3.2524	101.0952
924	1	2.3018	3.0756	100.975
925	0.9985	2.2464	2.8987	101.8462
926	0.9994	3.1604	4.1597	121.25
927	1	3.0255	3.9675	111.0816
928	0.9991	3.1715	4.2135	123.4808
929	0.9994	3.2698	4.2673	122.1321
930	0.9944	2.1759	2.8833	110.8421
931	0.9998	3.0255	3.8906	107.9388
932	0.9956	2.3292	3.014	100.439
933	0.9988	3.0935	4.029	114.6667
934	1	2.7907	3.5984	104.6087
935	0.9994	3.0596	3.9905	118.16
936	0.9986	3.071	3.9367	112.8776
937	0.9987	3.1493	4.3904	117.1852
938	0.9986	3.1382	4.0597	113.5294
939	0.9991	2.0598	2.3528	105.2647
940	0.999	2.9448	4.0444	119.8824
941	0.9988	3.1047	4.3288	109.0185
942	0.9998	2.8744	3.8675	121.7959
943	0.9994	2.9215	3.8906	126.0833
944	0.9996	3.0822	4.0444	105.7451
945	1	3.5729	4.5288	103.8393
946	1	2.4894	3.3524	107.3409
947	1	2.1472	2.8756	112.4
948	0.9989	2.3699	3.0756	112.2927
949	0.9966	2.2184	2.8756	103.025
950	0.9996	3.9994	5.4591	129.6563
951	0.9992	3.6432	5.2054	116.4444
952	0.9972	2.1038	2.5912	103.5714
953	0.9999	3.6631	5.0747	117.3387
954	1	3.7712	4.8978	125.7167
955	0.9978	2.668	3.4216	106.5556
956	1	2.1759	2.7834	111
957	0.9979	2.3564	3.0371	104.3171
958	0.998	3.8003	4.9824	120.7705
959	0.9983	3.1047	4.152	117.5385
960	0.9997	3.8771	5.2054	127.8871
961	0.9998	2.45	3.3985	108.2558
962	1	3.781	5.3053	131.1563
963	0.9995	2.4102	3.0986	105.2143
964	1	3.3765	4.3904	122.7407
965	0.9986	2.9098	3.8752	109.1667
966	1	2.9332	4.0213	121.0784
967	0.9996	3.2264	4.275	123.6038
968	1	2.1759	2.8833	112.7
969	0.9988	3.9245	5.2823	127.7619
970	0.9991	3.6132	4.7056	106.4912
971	1	2.0598	2.5912	101.8056
972	1	3.4498	4.5441	124.4464
973	0.9974	2.3429	3.014	102.0244
974	0.9972	2.0302	2.5835	105.3611
975	0.9992	3.5526	4.8517	125.8644
976	0.9994	3.3235	4.4672	130.2364
977	0.9993	2.9448	4.0905	109.2692
978	0.999	2.7542	3.8521	105.7
979	0.9988	2.0746	2.6834	109.3784
980	0.9986	3.0255	4.2058	105.1154
981	0.9988	2.1472	2.8141	104.1316
982	1	2.9564	3.8752	121.7347
983	0.9997	3.3235	4.3288	111.8519
984	0.9986	3.4394	4.4134	100.2909
985	0.9988	3.9245	5.1669	118.1613
986	0.9995	3.1271	4.0674	113.6731
987	0.9999	3.9339	5.1746	120.1746
988	0.9975	2.3834	3.1524	104.9048
989	0.9996	3.7615	5.1516	118.7581
990	0.9972	2.8625	3.7829	114.5957
991	0.9983	2.1472	2.8449	106.5263
992	1	3.8196	5.0362	121.7167
993	0.9989	2.6804	3.5138	111.4
994	0.9989	2.7052	3.6215	119.1304
995	0.999	3.683	4.9363	125.7
996	0.9985	3.683	4.9055	122.8667
997	0.9995	2.742	3.7291	102
998	0.9996	2.8268	3.9444	106.74
999	0.9988	2.0598	2.8372	108.5526
1000	1	3.7224	5.29	130.0476
1001	0.9996	2.8268	3.9136	119.3
1002	0.9989	2.45	3.3216	116.4091
1003	0.997	3.1271	4.0597	107.9038
1004	0.9965	2.0892	2.6142	109.9459
1005	0.9992	2.1472	2.7911	102.7632
1006	1	2.6304	3.5907	103.9783
1007	1	3.1604	4.4442	118.4182
1008	0.9993	2.9098	3.7522	115.3125
1009	0.9992	2.5154	3.2908	113.2727
1010	0.9985	2.1616	2.7911	104.8947
1011	0.9996	3.7126	5.0132	124.2951
1012	1	3.2045	4.5518	111.1607
1013	0.9994	3.9245	5.1746	125.6935
1014	0.9968	2.1328	2.7603	108.3243
1015	1	3.366	5.0747	108.1803
1016	0.9998	3.7518	5.1285	129.0323
1017	0.9977	2.9911	3.8752	110.9184
1018	0.9968	2.5924	3.3754	113.4091
1019	0.9993	3.366	4.3212	110.717
1020	0.9994	2.3834	3.3293	104.7273
1021	0.9994	3.5424	4.6441	123.4464
1022	0.9987	3.1715	4.1981	125.0962
1023	0.9999	3.9808	5.6283	133.1212
1024	0.9996	3.583	5.3207	100.9688
1025	1	3.1825	4.2135	115.434
1026	1	3.8771	5.0208	119.1667
1027	1	2.1184	2.8449	105.8205
1028	0.9998	3.9621	5.6436	129.1061
1029	0.9974	2.2881	3.0064	113.725
1030	1	2.1901	2.891	107.7179
1031	0.9977	3.7712	5.4591	105.5455
1032	0.9983	2.7907	3.7291	115.4167
1033	0.9998	3.2806	4.7133	119.6491
1034	0.9991	2.9448	3.8752	114.82
1035	0.9985	2.0598	2.6604	104.1111
1036	0.9997	3.7907	4.8132	103.6034
1037	0.9974	2.5669	3.36	105.2727
1038	0.9998	3.583	4.8056	117.5593
1039	1	3.3235	4.5288	114.9821
1040	1	2.3834	3.1371	118.3095
1041	0.9999	3.2481	4.5057	123.1091
1042	0.999	2.9215	3.7676	110.7021
1043	0.9991	2.4235	3.2293	101.0698
1044	0.9996	3.4706	4.6287	125.6842
1045	0.9999	3.3871	4.5134	125.6071
1046	0.9991	2.4102	3.3062	105.3023
1047	0.9996	3.9621	5.2515	127.7969
1048	0.9991	2.4894	3.2447	114.7619
1049	0.9981	3.1382	4.2289	121.3585
1050	0.9991	2.898	3.8368	116.1429
1051	0.9987	3.4186	4.5134	120.5741
1052	0.9988	2.8387	3.9213	112.38
1053	1	2.5797	3.4831	118.7609
1054	0.9976	2.5154	3.2755	101.5227
1055	0.9987	2.6429	3.6676	118.1087
1056	0.9996	3.742	5.0055	118.1311
1057	0.9989	3.366	4.4211	115.8727
1058	1	3.5322	4.5288	101.25
1059	0.9991	2.6429	3.4446	115.5333
1060	0.9994	3.2154	4.2904	127.4259
1061	0.9992	2.2184	2.8833	118.5641
1062	0.9972	2.6429	3.5292	118.1556
1063	0.999	3.858	4.9747	102.2333
1064	0.998	2.4368	3.214	115.186
1065	0.9986	2.4102	3.2063	113.5714
1066	1	3.4809	4.8363	134.9483
1067	1	2.1616	2.8218	107
1068	0.9996	3.1604	4.2058	122.6154
1069	0.9993	3.3976	4.4596	111.1818
1070	0.9987	2.9332	4.2289	103.9615
1071	0.9999	3.2481	4.4672	117.9643
1072	0.9981	2.0598	2.7603	111.8649
1073	0.9989	3.1271	4.0597	106.5294
1074	0.9998	2.9448	3.8444	121.4167
1075	0.9989	3.2154	4.7133	107.9825
1076	0.9992	3.5424	4.5211	104.8036
1077	0.9991	2.9796	4.2443	111.2264
1078	0.9983	3.1271	4.0982	115.7843
1079	0.9996	3.6532	4.7364	119.1034
1080	1	3.2373	4.2058	114.75
1081	0.9983	3.0255	4.0444	115.5294
1082	1	2.6928	3.6522	116.1064
1083	0.9985	3.1047	4.0444	106.2885
1084	1	3.7126	5.0439	123.8033
1085	0.9987	2.7907	3.8752	112.7347
1086	0.9996	2.5797	3.3216	110.2326
1087	1	2.6051	3.3677	114.5455
1088	0.9996	2.6804	3.6215	118.8261
1089	0.9996	2.45	3.3062	112.3488
1090	0.9999	3.9245	5.2208	115.3065
1091	0.9998	2.3429	3.2985	112.907
1092	0.9991	3.8003	5.0439	122.3065
1093	0.9993	2.3292	3.0525	111.3171
1094	0.999	3.5015	4.6979	122.5932
1095	0.9991	3.429	4.721	119.9298
1096	0.9989	2.3429	3.1678	110.3095
1097	0.9962	2.0451	2.6065	106.1622
1098	1	3.5015	4.5518	109.5179
1099	1	2.4632	3.2447	123.4286
1100	0.9998	3.9714	5.6821	130.791
1101	0.9989	2.6304	3.46	110.1778
1102	0.9992	3.5627	4.7056	127.0351
1103	0.9998	3.3871	4.6902	121.0526
1104	1	3.8866	5.3053	132.4127
1105	0.9988	2.5024	3.3293	111.5682
1106	1	3.8676	5.067	126.3934
1107	0.9999	3.9056	5.1285	127.3387
1108	0.9978	2.7298	3.7291	111.1458
1109	0.9961	2.668	3.3524	108.3488
1110	0.9979	2.4632	3.214	101.1951
1111	0.9983	2.4235	3.337	108.0682
1112	0.9986	2.9911	4.1443	108.5098
1113	0.9997	3.8389	5.1823	128.7742
1114	0.9979	2.6304	3.4523	103.3636
1115	0.9998	2.7052	3.6138	121.617
1116	0.9978	2.3292	3.0525	115.0976
1117	1	2.2184	2.8526	105.4872
1118	0.9967	3.0483	3.9982	108.7
1119	0.9978	3.0935	3.9828	105.4706
1120	0.9991	3.6332	4.9132	127.9167
1121	0.9995	2.2324	2.9218	102.0256
1122	0.996	3.5015	4.9978	105.918
1123	0.9987	3.3128	4.4903	126.3818
1124	0.9979	2.2881	2.9833	103.9
1125	0.9999	3.5424	5.09	121.4754
1126	0.9997	3.9994	5.2669	115.7619
1127	1	3.071	4.0213	110.88
1128	0.9991	3.1382	4.2135	119.5472
1129	0.9992	3.5322	4.8978	115.6271
1130	1	3.1047	4.0444	121.6923
1131	1	3.683	4.9747	119.5833
1132	0.9997	3.3341	4.4903	119.2364
1133	0.9995	3.6031	4.9516	125.8644
1134	0.9989	3.6332	4.8901	116
1135	0.9993	3.5322	4.6133	116.5
1136	0.9994	2.2881	3.0832	109.561
1137	0.9991	2.6429	3.5753	112.4348
1138	0.9993	3.6532	4.7979	110.4237
1139	0.9996	2.3699	3.4062	102.186
1140	1	3.6532	5.1131	125.6613
1141	0.9968	2.0892	2.6757	109.6053
1142	0.9999	3.3448	4.398	119.1132
1143	1	2.0451	2.199	101.3125
1144	0.999	3.5931	5.0593	125.5833
1145	0.9995	2.7052	3.4984	110.7556
1146	0.9995	3.1825	4.7287	100.0172
1147	0.9987	3.1271	4.0905	114.1538
1148	0.9991	2.8387	3.8829	121.0816
1149	0.9984	2.668	3.56	110.8409
1150	0.9996	2.9332	3.7829	105.1667
1151	0.9998	3.781	4.8901	100.678
1152	0.9995	2.9564	4.1289	107.9804
1153	0.9992	3.8196	5.9128	110.0563
1154	0.9975	2.8862	3.9598	115.7451
1155	0.9988	3.3871	4.4903	112.4259
1156	0.998	3.2698	4.2212	110.8679
1157	0.9994	3.81	5.6206	115.6866
1158	0.9994	3.429	5.1592	105.127
1159	1	3.2373	4.1981	107.1731
1160	0.9995	3.3341	4.375	114.3519
1161	0.9985	2.0302	2.7219	105.4737
1162	0.9988	3.4081	4.5211	126.1636
1163	0.9995	3.5729	5.1439	111.2951
1164	0.9992	2.3834	3.1524	101.8571
1165	0.998	2.8625	3.7291	103.8125
1166	1	3.1382	3.9982	106.02
1167	0.9995	2.5413	3.4062	121.7556
1168	0.9995	3.0596	4.398	112.5185
1169	0.9992	3.7126	4.9055	126.661
1170	0.9989	2.5669	3.4062	116.4222
1171	0.9995	3.3765	4.6518	128.6842
1172	1	2.3968	3.1832	109.2857
1173	0.9995	3.6232	4.744	146.3333
1174	0.9992	3.7907	5.5052	101.9077
1175	0.9995	3.2373	4.598	111.4912
1176	0.9997	3.2481	4.8056	105.322
1177	0.9994	3.5931	4.8209	128.0847
1178	0.9992	2.2043	2.991	104.7
1179	0.9988	3.1159	4.1674	122.6981
1180	0.998	2.9911	3.929	117.72
1181	0.9987	2.6555	3.5907	121.4889
1182	0.9975	2.668	3.7137	116.75
1183	0.9982	2.5024	3.2601	110.2093
1184	0.9985	2.6804	3.5061	111.7556
1185	0.9991	3.5424	4.5672	106.5965
1186	0.9997	3.5931	5.1285	113.3387
1187	0.9984	2.4102	3.1524	100.1463
1188	0.9991	2.3564	3.2063	111.6512
1189	0.9998	3.7027	5.3361	128.254
1190	1	2.6555	3.4831	114.1333
1191	0.9997	3.3235	4.6672	119.9474
1192	0.9992	3.8196	5.1439	131.2857
1193	0.9982	2.7298	3.6215	117.5
1194	1	2.1759	2.891	116.6579
1195	0.9998	3.8196	5.1592	131.4355
1196	0.9997	3.3128	5.1823	101.6032
1197	0.9998	2.2184	2.9372	115.75
1198	0.9995	3.9621	5.2438	126.3968
1199	0.9987	3.2264	4.2135	115.6981
1200	0.9996	3.8292	5.1439	118.4516
1201	0.999	2.4632	3.3831	114.1364
1202	1	3.4809	4.5211	122.6607
1203	0.9998	3.8866	5.3438	128.9219
1204	0.9992	3.2806	4.275	103.8491
1205	0.9959	2.2464	2.9448	105.2051
1206	0.9994	3.7322	5.1439	125.7903
1207	0.9984	3.3765	4.3288	107.2963
1208	0.9992	2.1616	2.8372	107.7179
1209	0.9993	2.9332	3.8906	120.3265
1210	0.9996	2.6555	3.5984	118.8511
1211	0.9997	3.1493	4.0751	110.8235
1212	0.9982	2.0302	2.6373	106.6111
1213	0.9975	2.9215	4.052	100.26
1214	1	3.9056	5.9204	112
1215	0.9994	3.8389	5.9973	105.3803
1216	0.9995	3.9245	5.4591	130.7121
1217	0.9993	2.5284	3.4523	115.5556
1218	0.9995	3.7322	4.9132	127.0339
1219	0.9998	3.8771	5.2131	128.5556
1220	0.9996	3.3554	4.8209	111.7627
1221	0.9991	2.6178	3.5138	108.8444
1222	0.9994	3.0369	4.1059	119.3725
1223	0.9996	3.1271	4.0674	118.3846
1224	0.9974	2.6928	3.6215	120.9783
1225	0.9961	2.6555	3.4369	114.8636
1226	0.9994	3.1935	4.3442	126.0926
1227	0.9987	3.5015	4.498	115.3519
1228	0.9985	2.5154	3.3062	117.6818
1229	0.9995	3.6232	5.4976	113.5
1230	0.9983	2.3018	3.0679	115.0732
1231	0.9984	3.4186	4.7133	118.8621
1232	0.9978	2.9564	4.0674	100.7843
1233	0.999	2.8506	3.7983	126.3958
1234	0.9984	2.6928	3.683	115.8936
1235	0.9991	2.8744	3.9828	109
1236	0.9999	3.5424	4.744	126.4655
1237	0.9965	3.3871	4.4596	115.9643
1238	0.9993	3.3765	4.744	122
1239	0.9984	2.0892	2.8064	102.7105
1240	0.9997	2.7907	3.6215	126
1241	1	3.858	5.067	124.8525
1242	0.9992	2.898	3.8752	113.74
1243	0.9983	2.0892	2.7449	107.3333
1244	0.9989	2.8268	3.706	109.0851
1245	0.9992	2.1759	2.9525	108.8718
1246	0.9998	3.7615	4.9363	123.6441
1247	0.9986	3.0596	3.9136	112.98
1248	1	3.7518	5.1054	129.6452
1249	0.9995	3.366	4.3519	111.1852
1250	0.9995	3.3341	4.3904	119.1852
1251	0.9995	2.6304	3.4446	112.1333
1252	0.9995	3.3341	4.3365	107.2593
1253	0.9998	2.8387	3.5523	107.5
1254	1	3.259	4.2135	110.3462
1255	0.9996	3.366	4.3288	107.5472
1256	0.9997	3.4498	4.5672	125.6545
1257	0.9995	2.968	4.1136	114.1538
1258	0.9998	3.2373	4.1289	111.0962
1259	0.9984	3.0255	3.9828	120.7647
1260	0.9986	2.2184	2.9679	103.878
1261	0.9995	3.4394	5.2669	104.8254
1262	1	3.4186	4.4134	116.9074
1263	0.9982	2.0451	2.6911	100.5263
1264	0.9997	3.9339	5.4668	146.5692
1265	0.9997	3.7224	5.19	130.3387
1266	0.9968	2.2881	3.0294	115.2619
1267	0.9984	3.3976	4.9516	111.0492
1268	1	2.4894	3.4446	109.6222
1269	0.9984	2.7052	3.6522	118.3125
1270	0.9999	3.1935	4.4596	114.4545
1271	0.9988	2.9796	3.8983	113
1272	0.9964	2.0302	2.6911	102.1622
1273	0.9991	2.5924	3.6599	108.1277
1274	1	3.4498	4.5134	122.5179
1275	1	3.0255	4.1981	111.4717
1276	1	2.0598	2.6142	103.7778
1277	0.9992	3.5015	4.7287	128.0862
1278	0.9987	3.0935	4.0905	114.9231
1279	0.9992	2.2324	3.0602	106.925
1280	0.9987	3.2698	4.6364	103.5179
1281	0.9975	2.6928	3.56	100.4681
1282	0.9998	3.9901	5.1516	121.5
1283	0.9981	2.2464	2.9833	101.1795
1284	0.9991	3.583	4.9978	121.6885
1285	0.9994	2.5413	3.4292	117.1818
1286	1	3.4706	4.4903	110.0893
1287	0.9988	3.0822	4.4288	113.4821
1288	1	3.8389	5.6436	118.209
1289	1	3.7907	5.0362	127.2295
1290	0.9997	3.1604	4.3212	110.8491
1291	0.9996	3.1047	4.0444	104.8431
1292	0.9999	3.4186	4.967	116.15
1293	0.9996	3.4394	4.5364	128.7455
1294	0.9986	2.5924	3.5292	112.4565
1295	0.9995	2.8268	3.6138	102.8936
1296	0.9986	3.1715	4.3827	119.2545
1297	0.9997	3.5931	4.8824	125.4407
1298	0.9998	2.9332	4.152	108.9615
1299	1	2.8027	3.7214	120.2708
1300	0.9997	3.1047	4.0444	110.8235
1301	0.9997	3.9245	6.0896	109.0845
1302	0.999	3.0935	4.3904	117.5741
1303	0.9998	2.3699	3.3754	104.3023
1304	0.9982	2.742	3.6215	115.383
1305	0.9983	3.3128	4.6825	112.7544
1306	0.9999	3.9339	5.067	104.5
1307	0.9996	3.6731	5.0132	128.0968
1308	0.9996	3.4706	4.8901	116.0517
1309	0.9991	2.9332	3.8521	117.2041
1310	0.9976	2.3834	3.2985	110.8182
1311	0.9991	3.3341	4.7979	102.9831
1312	0.9999	3.0935	4.4134	107.4444
1313	0.9992	2.6429	3.3985	102.5349
1314	1	2.3429	3.1063	108.1951
1315	0.9992	2.8148	3.806	128.9583
1316	0.9979	2.6429	3.4062	102.3182
1317	0.9993	2.4368	3.2985	114.4773
1318	0.9998	2.6555	3.5138	114.1522
1319	0.9994	3.81	5.1285	125.0492
1320	0.9991	2.668	3.56	124.2222
1321	0.9993	3.7615	4.9901	122.1967
1322	0.9999	3.3976	4.5826	124.9643
1323	1	2.968	4.029	117.4902
1324	0.9982	2.0892	2.6911	101.2895
1325	0.997	2.1759	2.9064	112.225
1326	0.999	2.8506	3.9828	115.76
1327	0.9994	2.2184	2.9448	108.95
1328	1	3.81	5.0132	129.2787
1329	1	2.4894	3.4292	105.0909
1330	0.9978	2.3968	3.2063	112.6429
1331	0.9988	3.3235	4.4442	123.3636
1332	0.9986	3.4394	4.4519	111.6364
1333	0.9982	2.4763	3.2985	101.4318
1334	0.9992	3.9994	5.3745	130.4219
1335	0.9999	3.2698	4.3519	132.5741
1336	0.9996	2.45	3.2985	117.186
1337	0.9994	3.4706	4.6672	118.8246
1338	1	2.668	3.46	125
1339	0.9986	3.6432	5.6129	105.6061
1340	0.9972	2.6178	3.5523	120.0652
1341	0.9995	3.4912	4.6441	124.875
1342	0.9994	2.0598	2.7065	105.5135
1343	1	3.5424	4.8594	126.4167
1344	1	3.4706	4.498	101
1345	0.9997	3.9339	5.0977	108.7869
1346	0.9999	2.5541	3.36	115.814
1347	0.9991	2.45	3.4984	102.1522
1348	0.9983	3.6532	4.8748	117.5517
1349	0.9993	2.9215	4.1597	107.2037
1350	0.9996	3.4498	4.7979	118.4483
1351	1	3.7027	4.8671	127.6667
1352	0.9995	3.4912	4.6518	127.1207
1353	1	3.9714	5.4207	134.3906
1354	0.9976	2.9448	4.0828	106.1132
1355	0.9992	3.3341	4.3827	120.1111
1356	0.9994	3.259	4.621	102.9123
1357	0.9992	3.9714	5.2438	126.1587
1358	0.9987	3.1493	4.252	120.434
1359	0.9996	3.6929	5.759	107.6087
1360	1	3.1825	4.2212	127.5192
1361	0.9986	3.8389	5.2592	129.0635
1362	1	3.858	5.9973	106.169
1363	0.9991	2.9911	3.9213	121.7
1364	0.9987	3.3554	4.5441	107.1607
1365	0.9998	3.2481	4.5057	120.3455
1366	1	3.1271	4.2904	122.6731
1367	0.9987	2.898	3.806	113.0625
1368	1	3.1382	4.1366	118.9608
1369	1	2.3699	3.2601	103.0233
1370	0.9999	3.3021	4.3442	111.2593
1371	0.9992	3.2806	4.3442	109.3208
1372	0.9995	3.7712	5.5898	110.5909
1373	0.9979	2.3699	3.0986	103.4634
1374	0.9994	2.1616	2.8603	114.3684
1375	0.9976	3.2698	4.6518	106.2456
1376	0.9995	2.8148	4.0213	110.76
1377	0.9984	3.6731	4.7825	108.0862
1378	0.9985	2.7907	3.6292	101.0851
1379	0.9989	3.683	4.8056	102.7627
1380	0.9995	3.259	4.3365	115.1273
1381	0.9982	3.1493	4.375	111.1091
1382	0.9985	2.6178	3.5984	116.3404
1383	0.999	3.0935	4.3135	102.4423
1384	0.999	2.8027	3.7522	119.6875
1385	0.9996	2.7052	3.6676	116.587
1386	0.9986	2.0598	2.6911	111.2895
1387	0.9989	3.2045	4.1674	120.3654
1388	0.9994	3.1271	4.029	105.2745
1389	0.9998	3.8676	5.2746	126.9524
1390	0.9944	2.5924	3.3754	101.2045
1391	0.9986	2.8027	3.8291	111.2857
1392	0.9997	3.1935	4.2981	119.434
1393	1	2.6429	3.6984	113.3958
1394	0.9977	2.0153	2.645	104.4722
1395	1	2.6429	3.4984	109.6667
1396	0.9989	3.9901	5.1439	109.4444
1397	1	2.9564	3.9598	125.24
1398	0.9992	2.668	3.5753	121.0667
1399	0.9986	2.2881	2.9525	107.425
1400	1	3.7224	5.782	100.5072
1401	0.9984	2.0746	2.8372	105.9737
1402	0.9986	3.7126	5.7359	102.4853
1403	0.9996	3.522	5.1362	113.0161
1404	0.9994	3.3765	4.5672	121.8364
1405	0.9989	2.2184	2.9448	111.325
1406	0.9953	2.1328	2.8756	102.8158
1407	0.9998	2.4894	3.6138	102.6304
1408	0.9998	3.1159	4.4365	109.8
1409	0.9998	3.3128	4.5134	122.0741
1410	0.9989	3.1493	4.2673	119.0741
1411	0.9999	2.2881	3.1063	101.4146
1412	0.9998	2.0598	2.7219	108.3514
1413	0.9986	2.5541	3.4139	108.5227
1414	0.9998	3.6232	4.7594	128.9655
1415	0.9969	2.6429	3.3985	102.2273
1416	0.9992	3.0026	4.2135	112.3019
1417	1	2.6051	3.3908	113.5227
1418	0.9997	2.0302	2.7142	105.1081
1419	0.9998	3.3341	4.4288	124.6
1420	0.9974	3.6332	4.7287	103
1421	0.9993	3.5118	4.5134	124.3684
1422	0.9998	3.4081	4.7748	127
1423	0.9996	2.898	4.252	109.0755
1424	1	2.8027	3.7137	122.0208
1425	1	2.5924	3.4908	115.1591
1426	1	3.3554	4.4134	114.5556
1427	0.9968	2.2043	2.8603	104.5789
1428	0.9998	3.4186	5.1208	102.7097
1429	0.9991	3.9339	5.1516	109.3226
1430	1	3.6731	5.0824	128.8871
1431	0.9992	3.583	4.8056	125.9655
1432	0.9987	2.6928	3.6368	107.5435
1433	0.9992	3.366	4.944	102.0667
1434	1	3.6631	4.7825	116.931
1435	0.9999	2.7175	3.6215	119.625
1436	1	2.9796	3.9521	120.2857
1437	0.9999	3.4602	4.4749	113.3273
1438	0.9986	2.0451	2.6296	111.2973
1439	0.9977	2.0153	2.6834	101.4211
1440	0.9987	2.3834	3.2447	112.9524
1441	0.9989	3.1825	4.1366	106.3654
1442	0.9991	2.0153	2.6219	108
1443	0.9989	3.7615	5.4745	109
1444	0.998	2.7664	3.6522	123.1064
1445	0.9984	2.7175	3.4984	111.6087
1446	0.9989	3.0026	3.9828	121.48
1447	1	3.0483	3.9752	120.72
1448	1	3.7712	4.9209	122.5167
1449	0.9995	2.45	3.2293	100.5238
1450	1	2.7542	3.7829	107.9583
1451	1	3.3976	4.4596	128.3571
1452	1	2.6051	3.46	112.3333
1453	0.9991	2.968	4.0751	100.5769
1454	0.9985	2.4632	3.4139	105.8864
1455	0.9991	2.4894	3.2908	119.4884
1456	0.9994	3.6432	4.7056	109.4211
1457	0.9987	3.2045	4.2212	106
1458	0.9985	3.742	5.1208	114.1613
1459	0.999	3.4912	4.4288	105.6727
1460	1	2.4763	3.3754	119.7727
1461	0.9992	3.3341	4.621	130.3509
1462	1	2.5413	3.2755	116.9545
1463	1	3.1715	4.2366	117.75
1464	0.9988	3.2806	4.2981	103.7925
1465	1	2.3292	3.1063	119.6
1466	0.9996	2.7052	3.7983	110.1875
1467	0.9987	3.7224	4.8978	117.0339
1468	0.9997	3.7712	4.9747	121.3279
1469	0.9994	3.1825	4.152	101.7308
1470	0.9986	2.9911	3.9444	113.62
1471	0.9949	2.0153	2.668	104.0541
1472	1	2.0153	2.6604	107.3243
1473	0.9998	3.7518	5.0132	126.65
1474	0.999	3.4186	4.6979	112.2807
1475	0.9986	3.2373	4.5903	124.1228
1476	0.9966	3.5627	4.6056	103.4464
1477	0.9992	3.1935	4.1597	104.0769
1478	0.9995	2.2881	3.014	101.375
1479	1	2.5797	3.3524	114
1480	0.9983	2.7907	3.9828	106.9184
1481	0.9991	2.2604	2.9064	112
1482	0.9997	2.1616	2.8526	111.8684
1483	0.9998	2.5154	3.4139	112.6444
1484	0.9999	3.9714	5.5821	133.0746
1485	0.9998	2.4894	3.3062	118.907
1486	0.9996	3.259	4.375	116.5741
1487	1	2.742	3.683	120.0652
1488	0.9994	3.1493	4.3519	121.037
1489	0.9982	2.3564	3.0448	120.8293
1490	0.9989	3.5931	4.6441	113.4561
1491	0.9994	3.915	4.9824	102.377
1492	0.9996	3.2481	4.744	113.8772
1493	0.9982	3.2481	4.3365	118.6852
1494	0.9986	2.4632	3.2601	111.4884
1495	0.9988	2.6051	3.4523	116.4889
1496	0.9998	3.2481	4.4365	115.0545
1497	0.9987	3.0596	4.0674	115.7647
1498	0.9995	3.3235	5.0977	105.5902
1499	1	2.6178	3.5369	119.9565
1500	0.9984	2.3018	3.1063	120.8333
1501	1	2.6178	3.6292	112.1304
1502	0.9999	3.9339	5.2054	100.5484
1503	0.9989	3.4602	4.5134	110.9821
1504	0.9996	3.683	5.4591	101.1846
1505	0.9991	3.3765	4.8594	109.7458
1506	0.9998	3.522	4.944	117.8475
1507	0.9995	2.4235	3.2524	107.2619
1508	0.9961	2.898	3.9213	102.7959
1509	0.9968	2.4235	3.2985	100.4048
1510	0.9985	3.3554	4.5672	121.125
1511	0.9987	2.2464	3.0756	102.8333
1512	0.9992	3.5118	4.6056	116.1228
1513	0.9995	2.7052	3.5523	105.2391
1514	0.9997	3.6031	5.5052	103.1538
1515	1	2.6304	3.5138	116.2
1516	1	2.8625	3.6984	113.4792
1517	0.9999	2.7786	3.9598	116.8
1518	0.9995	3.7518	5.2823	119.0323
1519	1	2.6178	3.3908	101.3182
1520	0.9998	3.4809	4.6287	123.4643
1521	0.9983	2.3834	3.1678	115.5581
1522	0.9997	3.522	4.8132	124.661
1523	0.9993	3.5015	5.1746	120.2131
1524	0.999	3.259	4.5441	122.4737
1525	0.9954	2.4102	3.1986	100.8293
1526	0.9986	2.5797	3.5292	111.7609
1527	0.9992	2.8744	3.8214	115.4792
1528	0.9983	3.9808	5.1362	139.6557
1529	0.9999	3.4912	4.7825	124.0345
1530	0.9991	3.7224	5.0747	123.9016
1531	0.9992	2.3564	3.1678	111.6429
1532	0.9987	2.2742	2.991	106.3077
1533	0.9996	3.3976	4.4519	113.037
1534	0.9989	3.8771	5.2208	121.3387
1535	0.9992	3.429	5.2054	104.5397
1536	0.9997	2.8506	3.6676	103.5217
1537	0.9998	2.9098	3.9521	117.66
1538	0.9978	2.2324	2.9448	110.875
1539	0.9986	3.8866	5.3515	122.7188
1540	0.9986	2.1328	2.8756	111.5128
1541	0.9995	3.3765	4.621	117.7193
1542	0.9998	3.9621	5.1592	104.1311
1543	0.9968	2.6178	3.6138	114.7609
1544	0.999	3.4912	4.6595	126.7895
1545	0.9994	3.2698	4.3519	124.5283
1546	0.9997	3.858	5.6513	119.2239
1547	0.9997	3.8676	5.067	113.3871
1548	0.9998	3.9433	5.1285	121.0161
1549	0.9996	3.2481	4.4826	116.2727
1550	0.9987	3.4081	4.5903	122.875
1551	0.9984	2.9796	3.8752	102.4583
1552	0.9997	3.1382	4.0982	120.1765
1553	0.9985	2.742	3.5138	113.3478
1554	0.9997	2.3699	3.114	111.4146
1555	0.9998	3.0369	3.9905	107.1
1556	0.9995	3.7224	5.4053	123.6462
1557	0.9994	3.9714	5.2669	121.1587
1558	0.9986	3.7907	4.8594	102.9483
1559	0.9984	3.522	4.621	109.7544
1560	0.9996	2.3699	3.1909	113.7561
1561	0.9998	3.7615	4.9516	130.4667
1562	0.9983	2.2464	3.0909	107.9512
1563	0.9995	2.0153	2.6988	104.7632
1564	0.9995	2.968	4.3365	105.4074
1565	0.9994	3.1493	4.1597	119.4528
1566	0.9995	3.7518	4.9286	107.05
1567	0.9955	2.1472	2.6834	113.5135
1568	0.999	3.6631	4.8594	121.4915
1569	0.9995	3.683	5.4745	115.5606
1570	1	2.3292	3.0602	108.8
1571	0.9991	2.0598	2.7296	108.7105
1572	0.9992	2.5541	3.6753	102.7826
1573	0.9991	3.9808	5.4668	123.4697
1574	0.9996	2.8506	3.806	107.0833
1575	0.9999	3.4498	4.4365	100.7455
1576	1	3.1159	4.2289	119.2308
1577	0.9978	2.5924	3.36	100.8864
1578	0.9993	3.2806	4.721	111.6724
1579	0.9989	3.3128	4.3058	107.1636
1580	0.9991	2.9332	3.8137	101.1837
1581	0.9994	3.1493	4.375	119.1852
1582	0.9995	3.3976	4.5057	121.1607
1583	0.9977	2.2464	3.0217	107.775
1584	0.9986	3.6132	4.7671	114.1552
1585	0.9982	2.7175	3.5446	109.2128
1586	0.9991	2.7664	3.7445	114.625
1587	0.999	3.7126	4.8824	119.3833
1588	0.999	3.4912	4.6133	118.9821
1589	0.9997	3.8292	5.3053	130.6094
1590	0.9989	3.5931	4.7287	113.9483
1591	1	2.3429	3.0832	112.3902
1592	0.9999	2.7298	3.706	119.1702
1593	1	3.8003	4.9824	122.9667
1594	0.9994	3.3341	4.398	117.3333
1595	1	2.9332	3.9828	119.24
1596	0.9999	3.522	4.9593	126.1864
1597	0.9972	2.5669	3.5138	105.7174
1598	0.9969	2.0746	2.6757	101.4054
1599	0.9997	2.1472	2.8987	113.8718
1600	0.9997	3.7224	5.6283	106.8657
1601	0.9985	2.8625	3.9675	119.3265
1602	0.9993	2.5413	3.3062	115.3023
1603	0.9994	2.9448	3.806	112.449
1604	0.9991	3.429	4.744	110.4655
1605	0.9994	3.6232	4.721	100.5789
1606	0.9993	2.45	3.2216	108.4884
1607	0.999	2.2043	2.8987	110.0769
1608	0.9997	3.7126	4.8748	106.8136
1609	0.9986	2.8268	3.7983	112.3333
1610	0.9988	2.9448	4.2443	102.3704
1611	0.9998	3.1935	4.1136	104.3529
1612	0.9983	2.45	3.2216	116.5238
1613	0.998	2.2742	3.014	109.3902
1614	1	2.0746	2.3605	105.1176
1615	0.9992	2.8506	3.6061	124.9149
1616	0.9987	2.8148	4.0751	107.4706
1617	0.9981	2.2324	3.0294	114.4
1618	0.9958	2.5154	3.3754	106.9773
1619	0.9996	2.6429	3.56	117.2609
1620	0.9994	3.429	4.5903	129.2105
1621	0.9979	3.2698	4.4519	112.6182
1622	0.9988	3.3765	4.398	111.7037
1623	0.9979	3.1935	4.6364	102.2321
1624	0.9999	3.5627	4.6518	121.1754
1625	0.9995	3.583	5.3822	108.1077
1626	0.9996	2.8027	3.6292	109.617
1627	0.9997	3.9901	5.7974	127.5147
1628	0.9998	3.0822	4.052	115.7885
1629	0.9989	3.7518	4.967	120.6885
1630	0.9994	3.9714	6.1357	107.5556
1631	0.999	3.8389	5.4822	116.6364
1632	0.9996	3.0596	3.8829	100.6122
1633	0.998	3.3341	4.5441	104.375
1634	0.9993	2.4235	3.1755	101.2619
1635	0.9987	3.3448	4.7056	110.9138
1636	0.9997	2.5284	3.4139	117.3556
1637	0.9994	3.4809	5.2669	109.0159
1638	0.9993	3.858	5.0593	112.1639
1639	0.9992	3.858	5.1362	122.5645
1640	0.9991	3.5322	4.8748	123.0678
1641	0.9978	3.2045	4.2596	109.283
1642	0.9981	2.668	3.5753	102.6522
1643	0.998	3.1493	4.2981	117.2075
1644	0.9999	3.5931	4.7825	102.5424
1645	0.9997	2.3429	3.3062	112.7381
1646	0.9991	3.4394	4.598	123.5536
1647	0.9987	3.1935	4.5364	119.5357
1648	0.9988	2.0598	2.7526	105.6316
1649	1	2.5541	3.4292	117.6818
1650	0.999	2.4894	3.36	114.2791
1651	0.9994	2.5924	3.3985	106.7727
1652	0.9991	3.4186	4.6748	119.4912
1653	0.9988	2.6304	3.5061	111.7333
1654	0.9995	3.9433	5.1669	123.7258
1655	0.9999	3.0822	4.5057	111
1656	0.998	2.9215	3.929	124.25
1657	1	2.1616	2.8526	116.2821
1658	0.9982	3.5118	4.5749	105.2105
1659	0.9997	2.1616	2.9141	111.45
1660	0.9994	3.683	5.4899	112.7576
1661	0.9993	3.7712	5.4745	121.5
1662	0.9978	2.4235	3.2216	104.7857
1663	0.9996	2.7542	3.7137	108.6522
1664	1	2.0302	2.5758	100.3056
1665	0.9983	2.0746	2.5835	101.2222
1666	0.9996	3.0483	3.9675	110.26
1667	0.9991	3.7712	4.967	119
1668	0.9994	2.5413	3.5061	118.2667
1669	0.9998	2.8506	3.906	107.16
1670	0.9984	2.2324	3.0756	100.8293
1671	0.9998	3.6332	4.8209	122.8475
1672	1	2.3429	3.1063	107.975
1673	0.9985	3.1159	4.0444	119.3529
1674	0.9996	2.8148	3.6907	110.617
1675	0.9986	3.3235	4.4749	117.6545
1676	0.9991	2.2604	2.9525	104.561
1677	1	3.9714	5.3592	131.5469
1678	0.9952	2.5413	3.5061	111.4889
1679	0.9986	2.8625	3.7752	106.2292
1680	0.9997	3.0255	4.2443	112.2222
1681	1	2.9098	3.8675	120.5714
1682	0.9944	2.0892	2.7757	103.1053
1683	0.9991	3.0596	4.2135	121.1923
1684	0.9993	2.3834	3.1986	118.2326
1685	0.9992	3.9714	5.2361	117.2381
1686	0.9995	3.9994	5.5052	131.1667
1687	1	2.8862	3.806	114.625
1688	0.9992	2.7542	3.7599	110.4583
1689	0.9988	2.7542	3.7983	123.2245
1690	0.9991	2.4763	3.2601	113.5952
1691	0.9982	3.0369	3.929	101.94
1692	1	2.1038	2.8141	104.0789
1693	1	2.8625	3.7214	116.9167
1694	1	3.9433	5.067	103.7742
1695	0.9997	3.3341	4.6748	121.0893
1696	0.9994	3.1825	4.1443	119.5385
1697	0.9995	2.898	4.252	101.8679
1698	0.9997	2.8027	3.6292	103.4255
1699	1	2.3292	3.1832	110.4286
1700	0.9986	3.2913	4.4672	113.4
1701	0.9982	2.0302	2.6296	109.3611
1702	0.9992	3.7322	4.967	116.7119
1703	0.9986	2.1328	2.7219	104.2432
1704	0.9995	2.2881	3.0448	111.0769
1705	0.9997	2.3834	3.2447	102.3256
1706	0.9998	3.0141	4.0213	120.9608
1707	0.9996	2.8506	4.1289	106.7115
1708	0.9992	3.5118	4.7825	120.7069
1709	0.9964	2.2043	2.8756	107.45
1710	0.9991	2.5924	3.6215	104.1277
1711	1	2.8268	3.7676	113.2083
1712	0.9995	3.9621	5.2592	123.9531
1713	1	2.45	3.4292	106.9556
1714	0.9991	3.5015	4.6595	113.614
1715	0.9989	3.429	4.7287	122.2241
1716	1	3.4394	4.7979	121.7069
1717	0.9999	3.4498	4.4442	106.963
1718	0.9993	2.6304	3.5907	115.6304
1719	0.9997	3.6031	4.9824	134.6
1720	1	2.1328	2.8603	110.65
1721	0.9998	3.2154	4.7748	117.3276
1722	0.9988	2.5154	3.5676	104.2826
1723	0.9996	3.1715	4.8056	107.2712
1724	0.9991	3.3021	4.2981	109.5849
1725	0.9999	3.583	4.8748	124.1667
1726	0.9991	3.1159	4.0751	103.9608
1727	0.9996	3.259	4.3596	120.8868
1728	0.9999	3.3554	4.4596	120.6545
1729	1	2.9215	3.8752	121.7959
1730	1	3.9433	5.2746	132.7656
1731	0.9998	3.3765	4.3288	101.0926
1732	0.9997	2.7542	3.6522	117.3191
1733	0.999	2.4368	3.1986	109.9048
1734	0.9986	3.0822	4.2366	123.6545
1735	0.9995	2.6804	3.5753	122.4043
1736	0.9981	3.0822	4.1289	111.4902
1737	0.9976	2.4368	3.2216	111.6905
1738	0.9974	3.0141	4.2212	116.1887
1739	0.9991	3.7518	4.844	102.322
1740	0.9993	3.5322	4.6825	108.4138
1741	0.9998	3.742	4.8901	124.3833
1742	0.9998	3.2373	4.3596	126.0556
1743	0.9997	2.968	4.029	118.8627
1744	0.9998	3.7907	4.944	119.8333
1745	0.9993	3.0255	4.275	104.6415
1746	0.9996	3.8196	5.7205	105.25
1747	0.9996	3.7027	4.8594	119.9322
1748	0.9988	3.4602	4.6902	126.0893
1749	1	2.9448	3.8829	118.4082
1750	0.9994	3.4912	4.6748	120.7368
1751	0.9991	2.1759	2.9064	109.8462
1752	0.9999	3.5322	5.0593	118.6
1753	0.9991	3.7907	5.2669	114.3016
1754	0.9997	3.4809	4.7364	127.069
1755	0.9998	2.3292	3.2063	115.3256
1756	0.9991	2.9215	3.8521	113.1837
1757	0.997	2.6429	3.6292	100.3404
1758	1	2.5669	3.4139	119.3556
1759	0.9989	2.742	3.806	114.5208
1760	0.9984	3.3128	4.8056	117.8966
1761	0.9996	3.781	5.5437	108.8636
1762	0.994	2.7175	3.6138	106.0652
1763	0.9993	3.2913	4.2443	103.7963
1764	0.9996	2.2881	3.014	114.975
1765	0.9988	2.0302	2.7065	105.8649
1766	0.9995	3.8292	5.0055	107.3333
1767	0.9999	3.9621	6.0588	115.2394
1768	0.9999	2.5924	3.4139	121.2
1769	0.9958	3.071	4.2366	101.5472
1770	0.9993	2.9448	3.8214	103.6939
1771	0.9993	3.8389	4.9747	102.4918
1772	1	3.5931	4.7133	121
1773	0.999	3.259	4.4519	119.8727
1774	0.9986	3.3871	4.3904	112.3091
1775	0.999	2.5024	3.2755	111.2326
1776	1	3.366	4.8056	121.7414
1777	0.9995	3.8771	5.4822	132.0455
1778	0.9983	2.6051	3.4446	111.4545
1779	1	2.9911	4.0444	124.58
1780	0.9997	3.9527	5.313	128.5238
1781	0.9993	2.0598	2.6988	102.4324
1782	1	3.2264	4.3058	118.5094
1783	0.9991	3.0596	4.0905	103.8846
1784	0.9998	2.9215	3.6984	117.4583
1785	0.9997	2.3968	3.1678	107.881
1786	0.9997	3.915	5.0824	110.1452
1787	0.9992	3.7322	4.8901	114.7458
1788	0.9992	2.4368	3.2908	109.0698
1789	0.9993	2.6051	3.5138	119.8222
1790	0.9999	3.2154	4.2443	119.8333
1791	0.9991	3.9339	5.1516	112.129
1792	1	2.45	3.4292	100.8889
1793	0.9991	3.858	5.3745	127.2969
1794	0.9997	3.3021	4.2596	109.2264
1795	0.9994	3.4706	4.6979	127.4561
1796	0.9993	3.3871	4.8748	110.8136
1797	0.9982	2.5797	3.4831	112.6
1798	0.9991	3.1493	4.1904	117.0588
1799	0.9994	2.7298	3.583	116.6304
1800	0.9965	3.683	4.744	111.7288
1801	0.9973	2.2881	3.1063	106.6098
1802	0.9991	2.6804	3.6138	124.2766
1803	0.9998	3.5322	5.0285	112.8689
1804	0.9999	2.3429	3.2293	106.9048
1805	0.9994	3.583	5.067	106.7541
1806	0.9991	3.3765	4.3058	114.6364
1807	0.999	3.9433	5.3899	112.7344
1808	0.9987	2.4368	3.3139	115.7442
1809	0.9989	3.1935	4.4519	106.3455
1810	0.9995	3.4602	4.5364	114.6964
1811	0.9996	2.4894	3.4216	113.4
1812	0.9998	2.2604	2.9679	109.75
1813	0.9996	3.7322	4.8901	118.1356
1814	0.9998	3.8961	5.4284	125.0615
1815	1	3.6731	5.5975	108.6866
1816	0.998	2.4894	3.3216	104.9767
1817	0.999	2.6555	3.4677	106.4318
1818	0.9977	2.0302	2.6988	108.8649
1819	0.9995	3.8676	5.1592	124.3065
1820	0.9974	2.742	3.706	118.3333
1821	0.999	2.9332	3.906	119.92
1822	0.9985	3.0822	4.1059	124.6275
1823	0.9994	3.1825	4.2827	126.1296
1824	0.998	3.2264	4.7517	103.4828
1825	0.9986	3.5526	4.7056	114.0517
1826	0.9997	2.2604	3.1217	103.3095
1827	0.9976	2.3292	3.1909	103.4048
1828	0.9989	3.071	4.0597	129.1176
1829	1	2.2881	3.0756	101.0952
1830	0.9993	2.1328	2.9372	108.025
1831	0.9996	3.6929	5.09	123.9355
1832	0.9986	2.1616	2.9372	108.4359
1833	0.9991	2.8862	3.7752	113.2917
1834	0.9995	3.6432	4.7825	125.4746
1835	0.9996	3.5526	4.7133	127.1379
1836	0.999	3.1493	4.0751	108.64
1837	0.9991	3.0935	4.1059	115.1538
1838	0.9998	3.9339	5.2515	118.4603
1839	0.9987	2.2324	2.9987	112.525
1840	0.9998	2.0746	2.4835	101.1429
1841	0.9991	2.7786	3.6599	105.3696
1842	0.999	2.6178	3.4369	113.9111
1843	0.9994	3.0935	4.598	102.3158
1844	0.9994	2.898	3.7752	102.9167
1845	0.9994	2.8506	3.7983	119.7447
1846	0.9994	3.3448	4.4211	108.4909
1847	0.9995	3.3976	4.4365	119.0182
1848	0.9992	2.3564	3.1755	107.7073
1849	0.9993	2.2881	3.0909	107.9512
1850	0.9994	3.5424	4.9747	117.8667
1851	0.9997	2.5924	3.4754	109.2444
1852	0.9978	2.4632	3.2832	101.7381
1853	0.9975	2.7298	3.6138	101
1854	0.9998	3.4809	4.6825	121.9123
1855	0.9986	2.4894	3.3908	109.4318
1856	0.9995	2.5541	3.4754	116.6667
1857	0.9976	2.6555	3.4831	100.3111
1858	0.9994	3.4394	4.6441	125.2982
1859	0.9985	2.0451	2.7372	108.3421
1860	0.9995	3.6432	4.721	104.3793
1861	0.9995	2.6804	3.7752	108.4681
1862	1	2.5541	3.4292	100.7111
1863	0.9997	2.7052	3.5523	106.6304
1864	0.9996	3.683	4.6979	108.2281
1865	0.9997	2.7175	3.7291	117.125
1866	0.9984	2.9098	4.1828	100.9038
1867	0.9981	3.7615	4.8517	101.8644
1868	0.9986	2.0153	2.7449	103.4211
1869	0.9978	2.9098	3.8829	119.94
1870	0.9992	3.5118	4.6518	127.2241
1871	0.9996	3.7615	5.7667	110.2609
1872	0.9998	2.5924	3.5138	116.2391
1873	0.9983	2.8862	3.8444	104.2292
1874	0.9991	3.522	4.967	123.9833
1875	0.9992	2.8268	3.7214	118.0213
1876	1	2.3564	3.1601	115.0238
1877	0.9971	3.7027	4.8209	101.2
1878	0.9991	2.7907	3.8444	108.0612
1879	0.9999	3.9245	5.4437	130.2344
1880	0.9984	2.9098	3.9213	120.2353
1881	1	3.81	5.0977	128.2459
1882	0.998	2.4632	3.2985	107.5581
1883	0.9988	2.2742	3.1063	114.3171
1884	1	3.81	5.3284	129.3333
1885	0.9994	2.3564	3.1601	110.0238
1886	0.9983	2.4102	3.2447	102.9767
1887	0.9978	3.3976	4.5057	107.8929
1888	0.9978	3.2045	4.498	114.2727
1889	0.9999	3.2154	4.3365	119.7593
1890	0.9992	2.3156	3.3139	104.2791
1891	1	3.8676	4.9978	106
1892	1	3.781	4.967	123.9167
1893	0.9993	3.915	5.1285	119.4426
1894	1	2.1038	2.7911	103.8974
1895	0.9992	3.5931	5.6975	101.7794
1896	0.9998	3.9527	5.8359	115.8406
1897	0.9971	2.3429	3.114	105.8333
1898	1	3.1382	4.3212	122.5741
1899	1	3.2154	4.4057	116.6667
1900	0.9997	2.5797	3.5753	111.5111
1901	0.9991	3.1604	4.2443	119.2264
1902	0.9985	3.3021	4.252	107.0377
1903	0.9987	2.0598	2.6757	106.8649
1904	1	3.0483	4.1597	120.1538
1905	0.9982	3.4602	4.5595	111.0357
1906	0.9995	3.2806	4.3212	119.5556
1907	0.9996	3.2698	4.6902	101.6102
1908	0.9993	2.9098	3.7829	109.4167
1909	0.998	2.2881	3.0909	112.65
1910	0.9993	3.4706	5.1208	117.9677
1911	0.9964	3.3021	4.5518	112.0893
1912	0.9994	3.3021	4.6518	120.9474
1913	0.9984	3.3976	4.4596	100.9818
1914	1	3.3128	4.2596	100.0962
1915	1	3.4809	5.0439	118.4
1916	0.9994	2.668	3.5446	109.3043
1917	0.9986	2.6928	3.7445	107.7755
1918	0.9999	2.668	3.4831	102.9565
1919	0.9988	3.6929	4.8517	117.4
1920	0.999	3.6232	5.1746	123.9365
1921	0.9993	3.5627	5.0055	126.9672
1922	0.9978	2.668	3.5676	102.9348
1923	0.9995	3.7027	4.9363	127.1833
1924	0.999	2.3834	3.237	109.9767
1925	0.9991	3.5322	4.6595	110.931
1926	0.9992	2.0892	2.6911	106.1892
1927	1	2.5669	3.36	110.7273
1928	1	2.3564	3.0525	106.9268
1929	1	2.4894	3.4754	105.5909
1930	0.9993	3.9433	5.1362	112.8413
1931	0.9986	2.0302	2.7526	100.2105
1932	0.9998	3.742	4.9363	126.4833
1933	0.9996	3.9245	5.1054	114.127
1934	0.9998	3.8771	5.0285	113.871
1935	0.9989	3.9994	5.1746	105.629
1936	0.9998	2.4235	3.1755	116.1905
1937	0.9993	2.2604	2.9833	109.7
1938	0.9994	3.9621	6.1357	112.1268
1939	0.9993	2.2324	2.9295	104.2
1940	0.9998	2.1472	2.8526	105.3684
1941	0.9984	3.9808	5.4514	102.873
1942	1	2.1616	3.0525	105
1943	0.9976	2.4894	3.3677	104.25
1944	0.9994	2.6429	3.5138	120.0444
1945	0.9961	2.7298	3.6292	109.5106
1946	1	2.5797	3.4523	111.8182
1947	0.9991	2.6304	3.5446	112.2766
1948	0.9988	2.4763	3.3447	110.3864
1949	0.9995	3.7027	4.8978	125.4
1950	0.9999	3.6432	4.9363	126.4237
1951	0.9983	2.5797	3.3677	106.1628
1952	0.9991	2.6429	3.7445	108.875
1953	0.9991	3.7126	4.7825	105.8966
1954	0.9985	3.0141	4.1443	114.0385
1955	1	2.668	3.4677	106.6087
1956	0.9979	2.2464	2.9756	107.4103
1957	1	2.668	3.5369	111.5652
1958	0.9987	2.8387	3.7599	103.4375
1959	0.9996	2.6928	3.6215	119.617
1960	0.9982	3.6132	4.7517	109.5517
1961	0.9981	2.9796	3.8444	104.4167
1962	0.9993	3.7224	5.8359	101.0694
1963	0.9993	3.1047	4.5595	100.2727
1964	0.9989	3.071	4.2366	122.0385
1965	0.9983	3.2264	4.3596	117.0943
1966	0.9998	3.0483	4.0751	116.06
1967	0.9999	3.4186	4.8363	111.3729
1968	1	3.366	4.4211	111.8148
1969	0.9994	3.3448	4.6133	123.0179
1970	0.9993	3.3871	5.2746	106.3333
1971	0.9988	3.3554	4.4057	102.2222
1972	0.9976	2.2604	2.9448	115.3
1973	0.9982	3.4912	5.1746	110.9048
1974	0.9999	3.3976	4.4903	125.9259
1975	0.9995	2.9911	4.0905	121.2308
1976	0.9985	2.1616	2.8449	101.4211
1977	0.9991	2.1759	2.8141	100.2368
1978	0.9983	3.2806	4.3673	107.3818
1979	0.9998	3.3871	4.4672	124.9444
1980	0.9991	2.3018	3.0756	110.381
1981	0.9991	3.0822	4.0444	105.0588
1982	0.9997	2.1472	2.8526	103.3846
1983	0.996	2.668	3.5061	108.6383
1984	0.9975	3.2698	4.3519	113.1321
1985	0.9985	3.4706	4.721	123.125
1986	0.9993	2.3018	3.0986	105.8095
1987	0.9999	3.8771	5.1977	118.1774
1988	0.9986	2.4632	3.2832	111.5227
1989	0.9994	3.4912	4.9516	124.6833
1990	0.9994	3.4706	4.9516	115.7213
1991	0.9995	3.8676	4.9363	104.0833
1992	0.9994	2.9911	4.2366	111.1698
1993	0.9996	3.7518	5.1054	125.7258
1994	0.9988	2.0302	2.6142	111.9714
1995	0.9996	3.4706	4.4519	104.1636
1996	0.9998	2.8387	3.7829	115.4167
1997	0.9983	3.0369	3.9598	104.86
1998	1	2.7542	3.6907	108.5417
1999	0.9996	2.4894	3.3524	118.4545
[truncated: 14,921 more rows]
