# Supplementary material for: Flow imaging microscopy as a novel tool for high-throughput evaluation of elastin-like polymer coacervates
Source: PLoS One. 2019 May 9;14(5):e0216406. doi: 10.1371/journal.pone.0216406 (PMC6508725; doi:10.1371/journal.pone.0216406)
Supplement: S3 File — (CSV) [file pone.0216406.s008.csv]

Particle ID	Circularity (Hu)	Diameter (ABD)	Diameter (ESD)	Edge Gradient
1	0.9930	1.8933	2.0452	134.1000
2	0.9982	1.8146	2.1375	126.3438
3	0.9913	1.8778	2.0914	104.5484
4	0.9933	1.9396	2.0760	126.8000
5	0.9976	1.9088	2.3374	111.1765
6	0.9974	1.9088	2.1529	131.8387
7	0.9988	1.9396	2.1683	131.9688
8	0.9972	1.8464	2.1221	129.7500
9	0.9931	1.7826	2.0299	106.6000
10	0.9982	1.8621	2.1529	137.3226
11	0.9932	1.7987	2.0529	110.0333
12	1.0000	1.8464	2.0837	129.2500
13	0.9998	1.7826	2.0760	136.0667
14	0.9984	1.8621	2.1452	136.0313
15	0.9990	1.8146	2.1606	104.3636
16	1.0000	1.9396	2.2067	128.7813
17	0.9993	1.9549	2.2298	119.0000
18	0.9987	1.9701	2.2913	115.6364
19	1.0000	1.7175	2.0068	128.3000
20	0.9972	1.7175	2.0299	141.7742
21	0.9993	1.9243	2.1913	144.7097
22	0.9997	1.9852	2.2528	129.5455
23	0.9948	1.7987	2.0452	122.4516
24	1.0000	1.9243	2.1836	139.8125
25	0.9994	1.7665	2.0452	116.1333
26	0.9915	1.7175	2.0452	108.2333
27	1.0000	1.7502	2.0376	143.0968
28	0.9975	1.8621	2.1913	127.8750
29	0.9993	1.7826	2.0222	130.5000
30	0.9922	1.8621	2.0452	126.1333
31	0.9950	1.9243	2.0606	112.1563
32	0.9933	1.8778	2.1990	120.1875
33	0.9968	1.7665	2.0222	142.8667
34	0.9906	1.9701	2.4143	108.3235
35	0.9994	1.8621	2.0683	106.4375
36	0.9902	1.8146	2.0529	112.8387
37	0.9972	1.9396	2.1760	111.4375
38	0.9926	1.9701	2.1606	137.2581
39	1.0000	1.9088	2.0452	121.1935
40	0.9991	1.9549	2.3297	145.7941
41	0.9987	1.8778	2.1298	118.5333
42	0.9993	1.8621	2.2067	142.8750
43	0.9908	1.8933	2.1683	140.0625
44	1.0000	1.9852	2.2682	122.8788
45	0.9977	1.8778	2.1298	116.8710
46	0.9900	1.9396	2.2759	102.5625
47	0.9993	1.7987	2.0914	104.4194
48	1.0000	1.8933	2.1990	137.5625
49	0.9991	1.8778	2.1068	115.8710
50	0.9915	1.7987	2.0606	113.7333
51	0.9999	1.8146	2.1221	127.8387
52	1.0000	1.9396	2.1452	103.9355
53	1.0000	1.7665	2.0299	120.3000
54	0.9999	1.9852	2.2144	104.4063
55	1.0000	1.8933	2.0991	101.8667
56	0.9976	1.9549	2.2682	124.0303
57	0.9993	1.9852	2.2528	118.9063
58	0.9984	2.1616	2.4297	111.9118
59	0.9998	3.2154	3.6753	113.8298
60	0.9988	3.2264	3.8291	124.7292
61	0.9994	3.2590	3.7599	110.9583
62	0.9995	3.3448	3.8368	124.9792
63	0.9997	2.3292	2.7065	147.8684
64	0.9925	2.3564	2.7680	129.2368
65	0.9938	2.1901	2.4604	113.6857
66	1.0000	2.4894	2.7603	111.0526
67	0.9977	2.6178	2.9987	110.8780
68	0.9919	2.9911	3.3447	126.0698
69	0.9994	2.9796	3.5369	122.2222
70	0.9995	3.1047	3.7214	131.6458
71	0.9980	2.9796	3.3831	112.7778
72	0.9976	2.8027	3.1371	107.4048
73	0.9987	2.3564	2.6296	120.2222
74	0.9991	3.0596	3.5676	132.6304
75	0.9997	3.2154	3.6599	122.1277
76	0.9990	2.2184	2.5988	107.8056
77	1.0000	2.8268	3.2908	123.9762
78	0.9997	3.7224	3.8983	110.6531
79	0.9984	2.6680	3.0602	140.4878
80	0.9954	2.4894	2.7219	120.1351
81	0.9918	2.3968	2.6219	106.7297
82	0.9972	2.6304	2.9910	112.6250
83	0.9993	3.2806	3.7214	104.6250
84	0.9979	2.0746	2.4143	149.5313
85	0.9981	3.0369	3.3293	100.5227
86	0.9990	3.7518	4.3135	113.1667
87	0.9988	2.9680	3.5753	109.3333
88	0.9988	2.4763	2.7526	107.3514
89	0.9931	2.4500	2.7988	125.0526
90	0.9987	2.1901	2.4758	119.9429
91	0.9973	2.1184	2.4220	144.2121
92	0.9980	2.1038	2.3682	129.7273
93	1.0000	2.4102	2.7834	141.4737
94	0.9914	2.7420	3.0602	124.1905
95	0.9966	2.2324	2.4835	138.7647
96	0.9920	3.8003	4.3596	110.3818
97	0.9989	2.4102	2.9141	114.0000
98	0.9959	3.7322	4.3212	121.4906
99	1.0000	2.1472	2.5143	129.4571
100	1.0000	2.1472	2.5143	137.7353
101	0.9986	2.1759	2.3989	137.8235
102	0.9997	2.3429	2.4604	112.3529
103	0.9952	2.4235	2.6142	109.8919
104	0.9932	2.5669	2.7449	128.2973
105	1.0000	2.3834	2.7065	127.6216
106	0.9996	2.1759	2.4758	113.9429
107	0.9960	2.1616	2.4066	109.4545
108	0.9930	2.3699	2.6450	118.7027
109	0.9990	3.6929	4.0059	123.8600
110	0.9967	2.0451	2.2682	110.5938
111	0.9995	2.8387	3.2447	127.0000
112	1.0000	3.5830	4.0444	120.0196
113	0.9989	2.3834	2.6604	104.9474
114	0.9947	2.7907	3.0525	113.8571
115	0.9991	3.0822	3.5753	120.7609
116	0.9904	3.2481	3.6599	101.8298
117	0.9970	2.0892	2.3759	131.9118
118	0.9968	2.2604	2.5450	101.5556
119	0.9955	3.2590	3.7445	116.6042
120	0.9973	2.7907	3.1832	114.8333
121	0.9971	3.2154	3.8521	118.5102
122	0.9995	2.4894	2.7988	125.5641
123	1.0000	2.3968	2.8064	134.1316
124	0.9949	2.4894	2.8141	104.7179
125	0.9992	2.9680	3.5369	115.9130
126	0.9983	2.5413	2.8295	105.4211
127	0.9983	3.1047	3.4831	113.5682
128	0.9993	3.6532	3.8214	124.1224
129	1.0000	2.7420	3.0909	128.6341
130	0.9933	3.0369	3.2601	104.4762
131	0.9933	3.4081	3.8675	109.3878
132	0.9997	2.3968	2.7911	141.7368
133	0.9991	2.4235	2.7526	118.5526
134	0.9965	2.0598	2.4374	113.6667
135	0.9994	3.0026	3.4600	106.9318
136	0.9998	3.5526	4.1828	105.3962
137	0.9971	2.6680	3.1140	104.9286
138	0.9997	2.4632	2.7065	114.1622
139	0.9992	2.8506	3.1986	113.6098
140	0.9990	3.4809	3.9598	126.1800
141	0.9992	2.7420	3.2832	108.6977
142	0.9990	2.6429	3.0525	131.6429
143	0.9986	2.9911	3.3831	104.0227
144	1.0000	2.6680	3.0986	113.7317
145	0.9985	3.4290	3.8521	113.3542
146	0.9991	2.0451	2.2913	101.4242
147	0.9991	2.6555	3.0064	113.3415
148	0.9998	2.3834	2.7142	116.0000
149	0.9983	2.2604	2.5835	115.4444
150	1.0000	2.2184	2.5143	124.8056
151	0.9958	2.3699	2.6680	127.0833
152	0.9980	3.0141	3.3447	117.8636
153	0.9986	2.6178	3.0448	144.5610
154	0.9993	3.0596	3.5138	126.6739
155	0.9995	2.9098	3.2216	108.4762
156	0.9998	2.1184	2.3912	109.3235
157	1.0000	2.3292	2.6604	143.0833
158	0.9960	2.3156	2.6219	128.3889
159	0.9996	3.8003	4.3519	121.7818
160	0.9932	2.0451	2.3836	108.5000
161	0.9962	2.4763	2.8910	113.8718
162	0.9993	3.3341	3.7368	126.2292
163	0.9977	2.1759	2.4528	141.0294
164	0.9994	2.6051	2.9756	123.3171
165	1.0000	2.9796	3.4062	123.3636
166	0.9999	3.2806	3.6676	108.8936
167	1.0000	2.2324	2.5835	103.0270
168	0.9909	2.2464	2.5988	104.3333
169	1.0000	2.7052	3.1832	135.1905
170	0.9910	2.1038	2.5527	138.6944
171	1.0000	2.0302	2.2375	112.0000
172	0.9945	2.3292	2.6296	120.3784
173	0.9984	2.9796	3.3908	122.9070
174	0.9970	2.5024	2.9218	134.7949
175	0.9995	2.0892	2.3989	119.4545
176	0.9945	2.8980	3.2447	115.8837
177	0.9997	3.3554	3.8291	119.3265
178	0.9983	2.2464	2.6142	114.1389
179	1.0000	2.7298	3.0832	106.3659
180	0.9980	2.5154	2.8372	104.2308
181	0.9965	2.2043	2.4758	120.8333
182	0.9957	3.1271	3.5061	111.4667
183	0.9980	2.4500	2.6450	126.8333
184	0.9988	3.5424	4.0597	116.2500
185	0.9914	2.2324	2.4066	100.4118
186	0.9939	3.7615	4.3212	120.2830
187	0.9990	2.2464	2.5604	135.2500
188	0.9922	3.4809	3.9598	105.9804
189	0.9997	2.2043	2.5450	141.2571
190	0.9997	2.4235	2.7834	127.5676
191	0.9945	2.5413	2.7680	110.2432
192	1.0000	2.4632	2.7603	124.9737
193	0.9995	2.5284	2.8449	121.4872
194	0.9947	2.1472	2.2913	115.4412
195	0.9980	2.7298	2.9525	114.8500
196	0.9990	2.4632	2.8833	120.8974
197	1.0000	3.3976	3.8829	115.2857
198	0.9996	3.5322	4.0905	127.3529
199	0.9938	2.4632	2.8295	128.7632
200	0.9933	2.3968	2.8064	107.8421
201	0.9972	2.3834	2.5835	109.9167
202	1.0000	2.1328	2.4528	134.1429
203	1.0000	2.2742	2.5758	137.5556
204	0.9972	2.3834	2.6604	115.9189
205	0.9969	2.1472	2.4681	107.9444
206	0.9973	2.6178	2.9602	105.1000
207	0.9974	2.3292	2.4835	110.1111
208	0.9999	2.4102	2.7526	128.5789
209	0.9975	2.2742	2.5450	111.4167
210	0.9983	2.4763	2.9448	134.2500
211	0.9910	2.3018	2.5835	128.6111
212	0.9998	2.4632	2.8449	130.6316
213	0.9990	2.5541	3.0294	123.8780
214	0.9979	3.1493	3.7599	119.4898
215	1.0000	3.5729	3.9982	102.8400
216	0.9938	2.5924	2.7449	115.8684
217	0.9954	2.5024	2.9141	138.8718
218	0.9997	2.9215	3.3216	128.2791
219	0.9949	2.2604	2.5527	102.4286
220	0.9982	2.0746	2.4297	120.4118
221	0.9991	2.5284	2.9372	136.9000
222	0.9990	3.0369	3.3985	111.2444
223	0.9926	2.0746	2.3912	136.8824
224	0.9980	2.5669	2.9218	126.0500
225	0.9992	2.8744	3.2063	121.9762
226	0.9999	2.7907	3.0140	100.5750
227	0.9980	2.5154	3.0294	104.5250
228	0.9983	2.2881	2.5912	111.6486
229	0.9996	2.7664	3.1294	121.7381
230	0.9993	2.0892	2.3912	128.3636
231	0.9917	2.8862	3.2755	108.5116
232	0.9915	2.1038	2.4297	119.3235
233	0.9942	2.3968	2.5988	110.7778
234	0.9909	2.5669	2.9064	102.9250
235	1.0000	2.8625	3.3139	128.2093
236	0.9996	2.3834	2.8603	115.9737
237	0.9992	2.0598	2.1836	103.2903
238	1.0000	2.4102	2.7603	124.2368
239	0.9927	2.5154	3.0679	104.3171
240	1.0000	3.1715	3.6445	120.7021
241	0.9984	2.8506	3.3139	129.0227
242	0.9963	2.5924	3.0217	121.2564
243	1.0000	2.8387	3.2370	127.4048
244	0.9914	3.8580	4.3827	129.1818
245	0.9956	2.7052	3.1678	130.2857
246	0.9923	2.2604	2.5066	125.7500
247	0.9990	2.6178	3.1294	137.1429
248	0.9992	3.0935	3.4369	113.5111
249	0.9968	3.2698	4.1828	109.3396
250	1.0000	3.3021	3.7445	101.1667
251	0.9901	2.8506	3.2370	105.7381
252	0.9993	3.2373	3.7214	129.6250
253	0.9980	2.9911	3.4062	113.9111
254	0.9986	2.5541	2.7834	108.8684
255	1.0000	3.2373	3.6830	127.8750
256	1.0000	2.2464	2.5758	110.3333
257	0.9979	2.4632	2.7911	116.7838
258	0.9990	3.0369	3.5138	133.8222
259	0.9990	3.5830	4.1904	103.7647
260	0.9967	3.0369	3.4831	115.8409
261	0.9998	2.9215	3.3447	108.5349
262	1.0000	3.1047	3.5830	111.5870
263	0.9988	2.5024	2.8756	113.9211
264	1.0000	2.8744	3.3062	131.9302
265	1.0000	2.5669	2.8987	117.4250
266	0.9940	2.3156	2.6065	109.1111
267	0.9922	2.4632	2.6065	114.9167
268	1.0000	2.6680	3.1371	127.5238
269	0.9926	3.2045	3.5753	126.2609
270	0.9990	2.3018	2.5912	122.2500
271	0.9995	2.9564	3.5138	137.7609
272	0.9991	3.1047	3.5600	119.3478
273	0.9994	2.2043	2.5143	124.0857
274	0.9915	2.8744	3.5061	115.9565
275	1.0000	2.8980	3.2985	137.2791
276	0.9906	2.2604	2.4604	108.4167
277	0.9991	2.9215	3.3754	133.2791
278	0.9993	3.8292	4.3673	113.3019
279	0.9993	2.6178	3.0140	132.2500
280	0.9958	2.5284	2.9064	111.8049
281	0.9908	3.3871	3.8444	104.6939
282	0.9929	3.6532	4.0213	121.9000
283	1.0000	3.1604	3.8521	102.0833
284	0.9976	2.0746	2.3605	120.5882
285	0.9942	2.3429	2.4835	103.5556
286	0.9991	2.2324	2.5758	144.2222
287	0.9985	2.2881	2.7142	113.1351
288	0.9983	2.4235	2.8680	138.2000
289	0.9988	2.2604	2.6450	145.4324
290	0.9999	3.0822	3.4523	108.8864
291	0.9914	2.7052	3.1832	127.7619
292	0.9986	2.9796	3.1524	109.9512
293	0.9926	2.0746	2.3836	107.3333
294	0.9990	3.7420	4.2673	104.1538
295	1.0000	2.9680	3.2755	113.2791
296	0.9992	2.3564	2.9679	137.2368
297	0.9987	2.6555	3.1524	112.5000
298	0.9979	3.6132	4.2904	119.7170
299	1.0000	2.9332	3.3139	127.1136
300	1.0000	2.2043	2.4835	133.9429
301	0.9981	3.8292	4.4442	110.2222
302	1.0000	2.0302	2.3836	102.9412
303	0.9918	3.7322	4.1059	123.6038
304	0.9980	2.6804	3.0909	129.0238
305	0.9993	3.4706	3.9136	109.7143
306	0.9998	2.5024	2.8141	109.5500
307	0.9993	2.8268	3.2832	134.3953
308	0.9978	2.5797	2.9141	103.5641
309	1.0000	2.5284	2.8987	124.3333
310	0.9955	2.1328	2.4297	117.3235
311	0.9980	2.2043	2.6296	107.4444
312	0.9931	2.1759	2.3989	111.4242
313	0.9974	3.1604	3.6215	113.1702
314	0.9965	2.1184	2.4143	119.8235
315	0.9991	3.5424	4.1059	122.0784
316	0.9967	3.0369	3.4984	112.7556
317	0.9985	2.2184	2.4297	105.8857
318	1.0000	3.7420	4.2289	113.7170
319	1.0000	3.4706	3.9136	114.3061
320	0.9982	2.6051	3.0064	114.8293
321	0.9964	2.2604	2.6604	121.5714
322	0.9998	3.5526	4.0290	131.9615
323	0.9994	3.4498	3.8214	101.2041
324	0.9990	2.2043	2.5527	120.8000
325	1.0000	2.1472	2.3605	102.2059
326	0.9988	2.0302	2.3451	116.6970
327	0.9988	2.4632	2.6757	105.7568
328	0.9996	3.3128	3.7522	146.3542
329	0.9986	3.7420	4.3135	108.6481
330	1.0000	2.4500	2.8064	135.6842
331	0.9993	2.5669	3.0371	102.5750
332	1.0000	2.3968	2.7142	137.4211
333	0.9982	2.6555	2.9525	102.9250
334	0.9925	2.2604	2.5527	114.8286
335	0.9979	2.2881	2.6296	114.2703
336	0.9937	3.1825	3.3370	103.7045
337	0.9942	2.1038	2.3297	135.7429
338	1.0000	2.0451	2.2913	116.2424
339	0.9983	3.0596	3.4369	109.3864
340	0.9994	2.4894	2.9525	140.3846
341	0.9999	3.5015	3.9213	109.8163
342	0.9954	2.2464	2.4220	124.3235
343	0.9975	2.6804	2.9756	105.4359
344	0.9999	2.8506	3.1601	107.6190
345	0.9976	2.1616	2.5220	135.9167
346	0.9961	4.2448	4.9055	110.6000
347	0.9982	4.2713	4.8056	104.8305
348	0.9908	4.0272	4.6902	121.8793
349	0.9998	4.2625	4.7133	103.8246
350	0.9994	5.2160	6.0819	107.6338
351	0.9999	4.5809	4.9286	105.1833
352	0.9988	4.5809	4.8748	112.6949
353	0.9918	4.3503	4.8363	101.9322
354	0.9999	6.2113	6.9123	113.3500
355	0.9961	5.0633	5.6129	117.2727
356	0.9988	5.7174	6.3126	114.3288
357	0.9993	5.2387	6.1280	110.0972
358	0.9992	4.2625	4.8671	120.3167
359	0.9906	6.8991	8.4193	121.3542
360	0.9937	4.6888	5.3284	104.9048
361	0.9994	4.0549	4.6364	109.2321
362	0.9988	5.0323	5.7820	111.1471
363	0.9992	4.6392	4.8132	108.5254
364	0.9981	4.7297	5.1362	101.5556
365	0.9986	4.3329	4.9978	133.0847
366	0.9976	4.8269	5.5437	103.7385
367	0.9984	4.2270	4.5364	107.1250
368	0.9901	4.3678	4.5749	119.9464
369	0.9963	4.5136	4.7056	100.0517
370	0.9999	4.4024	5.0132	103.6230
371	0.9961	6.5064	7.2276	111.0476
372	0.9917	5.0089	5.3438	124.1385
373	0.9938	4.6143	5.2438	102.0000
374	0.9988	4.5558	5.3207	123.0313
375	0.9980	4.1912	4.7902	120.7759
376	0.9995	4.1461	4.4980	120.8704
377	0.9987	5.3134	5.7667	117.1324
378	0.9978	4.5051	5.0439	116.5424
379	1.0000	4.1371	4.6672	106.0893
380	0.9965	5.4167	5.6360	106.2500
381	0.9994	5.4314	5.9358	119.1286
382	0.9956	6.8871	7.6966	115.8750
383	0.9981	6.0593	6.6432	110.1558
384	0.9993	4.7134	5.4130	104.0469
385	0.9923	4.4368	5.2284	128.2698
386	0.9998	4.5220	4.7825	109.7627
387	0.9933	4.0272	4.4596	100.8889
388	0.9913	4.0365	4.2520	103.4231
389	0.9945	5.1095	6.2357	104.7703
390	0.9995	4.0365	4.5826	102.8929
391	0.9946	4.6143	4.9747	121.1148
392	0.9969	6.8027	7.7120	121.2614
393	0.9906	6.4938	7.5351	102.8675
394	0.9988	4.9776	5.6052	107.0462
395	0.9996	5.9855	6.6663	104.8312
396	0.9972	6.8450	7.4890	116.8851
397	1.0000	1.9396	2.2605	120.0000
398	1.0000	1.7826	2.0222	119.5000
399	0.9922	1.9396	2.1452	114.6875
400	0.9973	1.9088	2.2067	136.1250
401	0.9998	1.9088	2.1836	146.1613
402	0.9960	1.9852	2.1990	123.2813
403	0.9982	1.9701	2.2990	115.8182
404	0.9957	1.8621	2.1144	139.9355
405	0.9978	1.9549	2.1375	106.3750
406	0.9966	1.8778	2.1298	112.8710
407	0.9998	1.8778	2.0683	116.1667
408	0.9959	1.8146	2.1375	118.9032
409	0.9905	1.7175	2.0222	104.6129
410	1.0000	1.8146	2.0452	125.6000
411	0.9949	1.8305	2.1144	108.8065
412	0.9984	1.9088	2.1913	135.3750
413	1.0000	1.8778	2.2067	126.5484
414	1.0000	1.7665	2.0068	143.5333
415	0.9932	1.9701	2.2375	114.8182
416	0.9973	1.8933	2.0991	102.1935
417	0.9968	1.7502	2.0376	114.2069
418	0.9937	1.8621	2.1683	143.9000
419	0.9993	1.8933	2.2375	140.4848
420	1.0000	1.7987	2.0068	131.4000
421	0.9989	1.9243	2.1683	112.2903
422	0.9989	1.9852	2.2144	132.9091
423	0.9989	1.8621	2.1760	105.8438
424	0.9997	1.9088	2.1452	135.9032
425	0.9935	1.9396	2.2375	112.5294
426	1.0000	1.9243	2.1913	142.5313
427	0.9991	1.9396	2.1375	126.3548
428	0.9985	1.8305	2.1144	133.6774
429	0.9998	1.8146	2.0683	136.6000
430	0.9991	1.8621	2.1990	135.8125
431	0.9966	1.8778	2.2144	117.1818
432	0.9980	1.7665	2.0452	134.2258
433	0.9984	1.9396	2.2067	135.0938
434	0.9968	1.8621	2.1068	122.5484
435	0.9991	1.9088	2.0606	102.8387
436	0.9986	1.8621	2.1375	137.8387
437	0.9964	1.9088	2.0991	127.5484
438	1.0000	1.8778	2.1144	120.3333
439	0.9911	1.9396	2.1683	107.0000
440	0.9994	1.7826	2.0606	134.4194
441	0.9995	1.8146	2.1068	120.5806
442	0.9912	1.7665	2.0376	147.6333
443	0.9943	1.7826	2.0606	129.4516
444	0.9932	1.8464	2.0529	106.0323
445	0.9974	1.8933	2.1990	114.0000
446	0.9993	1.8146	2.1221	120.7667
447	0.9933	1.9396	2.2067	125.3939
448	0.9929	1.8933	2.1068	118.6774
449	0.9928	1.9396	2.2682	125.3636
450	1.0000	1.8933	2.1606	115.3750
451	0.9980	1.9088	2.1913	124.3939
452	0.9972	1.8778	2.1452	139.6563
453	0.9963	1.9549	2.1606	126.4516
454	0.9999	1.9852	2.2605	121.5588
455	0.9996	1.9701	2.3220	141.5152
456	0.9928	1.8146	2.0760	143.3548
457	0.9904	1.8778	2.1836	120.4516
458	0.9987	1.8933	2.0606	106.1935
459	0.9905	1.8621	2.0452	110.4828
460	0.9972	1.9243	2.2605	108.2121
461	0.9951	1.8621	2.1452	119.4063
462	0.9970	1.9396	2.2836	133.6176
463	1.0000	1.8305	2.0452	134.5333
464	0.9977	1.7339	2.0529	120.2667
465	0.9985	1.9852	2.1836	108.7419
466	0.9965	1.7826	2.1375	133.9355
467	0.9954	1.7502	2.0145	128.1667
468	1.0000	1.9701	2.2144	135.0625
469	0.9953	1.9396	2.1913	109.0303
470	0.9971	1.9701	2.2682	105.1250
471	0.9980	1.7502	2.0606	102.3226
472	0.9962	1.8778	2.1760	138.0909
473	1.0000	1.9396	2.3374	116.3030
474	0.9988	1.9852	2.2144	112.0313
475	0.9931	1.9243	2.1068	104.9677
476	0.9975	1.8146	2.1298	120.4375
477	0.9954	1.7665	2.0991	115.0645
478	0.9966	1.8621	2.1375	118.3871
479	0.9973	1.8464	2.0452	111.1290
480	0.9984	1.9088	2.1913	131.1818
481	0.9975	1.9396	2.2067	120.4688
482	0.9953	1.8778	2.1068	120.6875
483	0.9958	1.7987	2.0529	134.5806
484	0.9937	1.8464	2.0606	126.2333
485	0.9983	1.7665	2.0452	134.7097
486	1.0000	1.9396	2.1683	128.9688
487	1.0000	1.8778	2.0914	115.0000
488	0.9996	1.9088	2.2144	140.8065
489	0.9979	1.7826	2.0529	128.2258
490	0.9989	1.8305	2.1068	126.5161
491	0.9941	1.8464	2.2067	100.9394
492	0.9918	1.7339	2.0452	108.7333
493	1.0000	1.8621	2.0914	104.7333
494	0.9981	1.7502	2.0068	138.0667
495	0.9985	1.8305	2.0991	140.9355
496	0.9982	1.7987	2.1068	134.8000
497	0.9989	1.8933	2.1606	145.5313
498	0.9979	1.8146	2.1375	121.6452
499	0.9959	1.7502	2.0914	124.4839
500	0.9988	1.9549	2.3144	113.0303
501	0.9992	1.9852	2.2836	131.8182
502	0.9995	1.9701	2.1990	129.0606
503	0.9989	1.8146	2.0606	136.2258
504	1.0000	1.8146	2.0222	108.9000
505	0.9990	1.8464	2.1068	143.9032
506	1.0000	1.9088	2.1452	117.9667
507	0.9986	1.8464	2.1990	127.6563
508	0.9966	1.9852	2.2682	114.1563
509	1.0000	1.8933	2.1913	111.8065
510	0.9984	1.9088	2.2605	134.1563
511	1.0000	1.9549	2.1529	103.3548
512	1.0000	1.9549	2.2836	128.6970
513	0.9992	1.8933	2.1298	121.3438
514	0.9963	1.9549	2.3067	115.9706
515	0.9981	1.8933	2.2375	125.0000
516	0.9952	1.9549	2.2375	115.2121
517	1.0000	1.7502	2.0683	139.4333
518	1.0000	1.8305	2.0837	131.2500
519	0.9981	1.8778	2.1606	124.7742
520	1.0000	2.5413	2.9295	129.7250
521	0.9996	2.5024	2.8910	118.5128
522	0.9983	2.5541	2.8833	139.9250
523	0.9996	3.4394	3.8521	107.4694
524	0.9992	2.9215	3.3139	120.1818
525	0.9996	3.1271	3.6368	115.8261
526	0.9998	2.9564	3.4754	133.3182
527	0.9968	2.5024	2.8987	131.5128
528	1.0000	3.2481	3.7060	120.1250
529	0.9991	3.8389	4.3596	114.5741
530	0.9970	2.2742	2.6142	111.9722
531	0.9988	2.4500	2.7142	104.0541
532	0.9999	2.6680	3.0294	118.8049
533	0.9989	2.2043	2.4220	100.5758
534	0.9943	2.1038	2.2298	108.0000
535	0.9996	2.6804	3.2601	106.9535
536	0.9994	2.4500	2.8756	101.5128
537	0.9977	2.5924	2.9679	127.1538
538	0.9991	3.0710	3.5215	126.8667
539	0.9993	3.3021	3.7599	112.6250
540	0.9995	2.1038	2.4143	147.3824
541	1.0000	2.5284	2.8218	124.7368
542	0.9992	3.8676	4.3519	100.6852
543	0.9961	2.0302	2.3144	103.6765
544	0.9938	2.9796	3.2985	111.0000
545	0.9994	2.2742	2.5988	118.8000
546	0.9990	3.4186	3.8137	105.7708
547	1.0000	2.4632	2.7911	142.1842
548	0.9925	3.0710	3.4677	115.4545
549	0.9991	2.3834	2.6604	114.4595
550	0.9984	2.3429	2.6296	104.2286
551	0.9924	2.1472	2.4143	125.1714
552	0.9988	3.0596	3.3754	113.8837
553	0.9934	2.2881	2.5988	108.6571
554	1.0000	3.0141	3.4600	132.1087
555	0.9999	2.3699	2.6680	135.4474
556	0.9976	2.9098	3.0448	108.4000
557	0.9956	3.0822	3.6368	132.3261
558	1.0000	2.9911	3.3600	123.5116
559	0.9990	2.7298	3.2447	128.3721
560	0.9993	2.9564	3.4369	123.2667
561	0.9992	2.6429	3.1601	118.2619
562	1.0000	3.1935	3.5984	133.2609
563	0.9991	2.7542	3.0986	115.4750
564	0.9925	2.6304	2.9448	111.3000
565	0.9992	2.7664	3.0832	116.5854
566	0.9982	3.1493	3.6445	130.2500
567	0.9959	3.6031	3.7906	127.1250
568	0.9992	3.1047	3.6830	100.7234
569	0.9938	3.8580	4.6133	100.3158
570	1.0000	2.7664	3.2063	125.9286
571	0.9983	2.8862	3.2908	114.8837
572	0.9967	2.8744	3.0140	114.1463
573	0.9989	3.4809	3.8829	102.1224
574	0.9979	2.1759	2.4912	109.0588
575	1.0000	2.0598	2.2375	101.9032
576	0.9937	3.2913	3.8521	105.8980
577	0.9986	3.6432	4.2366	120.9808
578	0.9964	2.0451	2.3067	126.1515
579	0.9938	2.0598	2.3220	136.2121
580	0.9992	3.8484	4.3827	106.9630
581	0.9965	3.8484	4.4365	108.9273
582	0.9981	2.7786	3.1371	101.4048
583	0.9982	2.5413	2.9756	129.4146
584	1.0000	2.2464	2.5066	108.2000
585	0.9992	3.7615	4.3365	119.9630
586	1.0000	2.1328	2.5066	119.4286
587	0.9902	2.6051	2.6988	114.7568
588	0.9989	2.2324	2.5758	140.8611
589	1.0000	2.5541	2.9218	140.3500
590	0.9900	3.9901	4.4442	123.6897
591	0.9993	2.4368	2.9910	103.7000
592	0.9988	2.3834	2.7757	113.2368
593	0.9917	3.4290	4.1136	132.2308
594	0.9970	3.0822	3.4677	136.9556
595	0.9945	3.1493	3.6292	120.9787
596	0.9990	3.6332	4.1904	120.5490
597	0.9981	3.2590	3.5369	116.4444
598	0.9997	2.4500	2.7372	124.2703
599	0.9977	3.0255	3.4677	137.6087
600	0.9990	2.3699	2.6988	135.8158
601	0.9902	3.6232	4.0982	106.3333
602	0.9944	2.5797	2.9756	114.3750
603	1.0000	2.1759	2.4604	146.5000
604	0.9980	2.3156	2.6527	127.5946
605	1.0000	2.6804	2.9910	133.6750
606	0.9926	2.2184	2.5681	113.0278
607	1.0000	3.4498	3.9905	111.9800
608	0.9987	2.6928	2.9756	130.5750
609	0.9990	2.2184	2.4989	126.1143
610	0.9986	2.7664	3.2755	133.3488
611	0.9998	2.1328	2.3836	126.9412
612	0.9986	2.3429	2.8526	144.4359
613	1.0000	2.1616	2.4297	137.9429
614	0.9981	3.7420	4.2520	106.8462
615	1.0000	2.4102	2.7065	127.5405
616	1.0000	2.7907	3.1448	123.0000
617	0.9981	2.7298	3.1371	128.9268
618	0.9994	3.5015	3.9982	124.3673
619	0.9962	2.8027	2.9602	108.8421
620	0.9995	3.5729	4.0213	110.3137
621	0.9997	2.2043	2.4912	114.9143
622	0.9978	2.0302	2.3682	139.1212
623	0.9922	2.3699	2.7142	117.3243
624	0.9934	2.1328	2.3989	106.5000
625	0.9989	2.1184	2.4297	129.8529
626	0.9911	2.2604	2.5066	119.2000
627	1.0000	2.1616	2.4220	129.0294
628	1.0000	3.4186	3.6907	136.0652
629	0.9980	2.2742	2.5988	142.3514
630	0.9992	3.3871	3.9060	110.2549
631	0.9928	3.3660	3.7137	103.4894
632	0.9982	2.5284	2.9064	121.4872
633	1.0000	2.4763	2.8526	140.8421
634	1.0000	2.3018	2.6450	135.1622
635	0.9967	2.6928	3.0986	126.9286
636	0.9971	2.0892	2.4297	113.5588
637	0.9996	2.5154	2.9833	109.5750
638	1.0000	2.4368	2.8833	114.6842
639	0.9983	2.0598	2.3528	133.1515
640	0.9976	2.8387	3.2447	121.2500
641	0.9990	2.0746	2.3220	100.7647
642	0.9998	2.1038	2.4835	107.9429
643	0.9973	3.6132	4.1674	120.7115
644	0.9998	2.3429	2.7296	129.4595
645	0.9962	2.0302	2.2990	132.2059
646	0.9957	2.9098	3.3600	134.1136
647	0.9974	3.8866	4.0751	103.1569
648	0.9948	2.9911	3.4062	111.7727
649	0.9919	2.7298	3.2063	130.2857
650	1.0000	2.6429	3.0832	137.9250
651	0.9962	2.0153	2.2913	107.4688
652	0.9978	2.3429	2.6450	113.0833
653	0.9991	2.6051	2.9525	113.6154
654	1.0000	2.7542	3.2370	135.3333
655	0.9989	2.4235	2.6757	123.3784
656	0.9982	3.2373	3.6830	100.6875
657	0.9991	2.8506	3.3908	134.9545
658	0.9994	2.2184	2.5835	130.1429
659	0.9970	3.0141	3.3447	112.2326
660	1.0000	2.5024	2.8218	142.3333
661	0.9975	2.8506	3.2755	117.5952
662	0.9955	2.0598	2.4912	113.1389
663	0.9964	2.2184	2.4066	116.7714
664	1.0000	2.5541	2.8064	100.5405
665	0.9981	2.1616	2.4297	101.1429
666	0.9994	2.3156	2.7142	144.8378
667	0.9956	2.4763	2.7680	130.3947
668	0.9901	3.9433	4.2673	112.5185
669	1.0000	2.8744	3.2678	129.6512
670	0.9976	2.6051	2.9064	119.1000
671	0.9986	2.0598	2.3836	141.7059
672	1.0000	3.3021	3.7368	125.3542
673	0.9995	2.8148	3.1909	131.3571
674	1.0000	2.3292	2.5450	132.5143
675	0.9976	2.2742	2.4374	120.5882
676	1.0000	2.0892	2.4528	106.5882
677	0.9954	3.8866	4.4672	111.9636
678	0.9902	3.1493	3.5676	117.1333
679	1.0000	2.2043	2.4758	123.8824
680	0.9994	3.1159	3.6676	105.7391
681	0.9997	3.1604	3.5676	129.2889
682	0.9969	2.9215	3.2678	127.3095
683	0.9984	2.3018	2.7372	120.8158
684	0.9948	2.2604	2.5758	125.2857
685	0.9960	3.0935	3.4369	135.0682
686	0.9991	2.7664	3.1986	108.0244
687	0.9994	3.5627	4.1289	125.2157
688	0.9998	2.2043	2.5604	117.6111
689	0.9990	2.2324	2.5527	132.4722
690	0.9907	3.1604	3.5369	118.0435
691	0.9981	2.0451	2.3220	127.8824
692	0.9974	2.3292	2.8526	101.6410
693	0.9995	2.6304	2.9218	109.3421
694	0.9991	2.5154	2.8449	130.7436
695	0.9948	2.5924	2.9833	120.3077
696	0.9951	2.6178	2.8526	113.7436
697	0.9975	2.5797	3.1371	124.5952
698	1.0000	2.2881	2.5681	138.6111
699	0.9988	2.1472	2.5066	145.2571
700	0.9975	2.0892	2.3528	119.3939
701	0.9977	2.0598	2.2759	104.6667
702	0.9990	3.5322	3.9444	147.3265
703	0.9963	2.4235	2.8218	135.1622
704	0.9978	2.0451	2.3451	133.7941
705	0.9996	3.0935	3.5292	129.0667
706	0.9985	3.2481	3.6907	110.3191
707	0.9976	2.1328	2.4912	118.0556
708	0.9986	2.6680	3.1217	115.0976
709	0.9957	3.1271	3.8060	128.1837
710	0.9904	2.3429	2.8064	100.0000
711	0.9976	2.3968	2.7449	114.4737
712	0.9991	2.1038	2.4681	136.0000
713	0.9989	2.2043	2.5604	123.8333
714	0.9928	3.0255	3.4600	120.8478
715	1.0000	2.2604	2.4604	109.2353
716	0.9993	2.7052	3.0756	131.9000
717	1.0000	2.5024	2.8218	130.5385
718	0.9991	3.4290	3.8906	104.5686
719	0.9996	2.4763	2.9372	124.8250
720	0.9988	2.2604	2.6219	133.8611
721	1.0000	2.1759	2.6757	127.0541
722	0.9949	2.0302	2.3912	106.4722
723	0.9979	2.5669	3.1140	133.1463
724	0.9985	2.0598	2.3374	138.7879
725	1.0000	2.1184	2.6219	112.7838
726	0.9918	2.4102	2.5450	115.2000
727	0.9989	2.0746	2.3836	115.6364
728	0.9933	2.1901	2.4912	101.6944
729	0.9994	2.6680	2.9372	103.1026
730	0.9994	3.5830	4.0059	110.8431
731	0.9988	2.4368	2.6911	100.1351
732	0.9980	2.1038	2.3989	134.7576
733	0.9935	2.4235	2.5835	103.1429
734	0.9935	2.6051	3.0371	111.2500
735	0.9961	3.3128	3.8598	127.6400
736	0.9909	2.1901	2.4681	109.9118
737	1.0000	2.6680	3.1140	151.0732
738	0.9987	3.4290	3.9213	100.7600
739	0.9929	2.1759	2.4604	112.0882
740	0.9952	2.1472	2.2682	104.5313
741	0.9977	2.0451	2.3220	101.8485
742	1.0000	2.5669	2.9525	121.7500
743	0.9965	2.9680	3.3216	124.9773
744	0.9988	3.1604	3.7522	113.8298
745	0.9990	3.0255	3.4446	106.7333
746	1.0000	2.9098	3.3293	128.9535
747	0.9971	2.3292	2.4681	108.0000
748	0.9943	2.5413	3.0679	127.0000
749	0.9988	2.0598	2.4297	109.2286
750	0.9997	2.1184	2.4758	112.6176
751	0.9993	2.6178	2.9833	114.5610
752	0.9967	2.5541	2.8987	133.0256
753	0.9986	3.9901	4.3596	143.5000
754	0.9995	2.0746	2.4374	143.8485
755	0.9997	3.2806	3.8214	132.6383
756	0.9990	2.1759	2.5220	129.5833
757	0.9961	3.2481	3.5753	111.9130
758	0.9985	3.4394	3.9060	117.4583
759	0.9966	2.5154	2.9833	122.9512
760	0.9996	2.6928	3.2140	132.8095
761	0.9984	2.5924	2.9910	109.9750
762	0.9992	3.3554	3.8598	108.7551
763	0.9977	2.4235	2.7834	131.2895
764	1.0000	2.9911	3.4062	135.7500
765	0.9915	3.4912	3.9367	114.6600
766	0.9951	2.6304	3.0679	123.6250
767	0.9935	2.2604	2.6219	143.8611
768	1.0000	2.7664	3.0679	128.3000
769	0.9998	3.5526	4.1059	102.5577
770	0.9998	2.1038	2.3451	100.2941
771	0.9968	2.4235	2.6527	100.7778
772	0.9945	2.2043	2.4297	130.3714
773	0.9990	2.1184	2.3451	101.9091
774	0.9989	2.4894	2.7449	107.7632
775	0.9992	3.2045	3.6061	113.2766
776	0.9909	3.0026	3.1755	100.0238
777	0.9995	2.5024	2.9833	138.7500
778	0.9920	2.3156	2.4912	103.2647
779	0.9996	2.5924	2.8910	109.0750
780	0.9920	3.7027	4.0828	100.7400
781	1.0000	2.2742	2.5450	133.0857
782	0.9984	2.7052	3.0986	136.1463
783	1.0000	2.3834	2.8064	120.2105
784	0.9985	2.7175	3.1601	143.1667
785	0.9969	3.1382	3.6368	128.1064
786	0.9932	2.1184	2.4143	111.2353
787	0.9984	2.5154	2.7988	111.4474
788	0.9982	2.0451	2.2913	130.8182
789	0.9978	3.6332	4.1212	107.5385
790	1.0000	2.0746	2.3528	118.3636
791	0.9958	2.1759	2.3528	118.9091
792	0.9909	2.5284	2.8064	105.7568
793	1.0000	2.1616	2.5143	143.5143
794	1.0000	2.3018	2.7142	121.5676
795	1.0000	2.5924	2.9372	123.6750
796	1.0000	2.8027	3.1524	139.0238
797	1.0000	3.4706	3.9828	115.8800
798	0.9988	2.1616	2.4681	127.6571
799	0.9991	2.8980	3.3062	116.3864
800	0.9931	2.0746	2.4143	118.2353
801	1.0000	2.2043	2.5527	100.0000
802	0.9995	2.6178	2.9141	106.0513
803	1.0000	2.6555	3.1294	130.1667
804	1.0000	2.4632	2.8372	127.4737
805	0.9977	2.8027	3.0217	111.0732
806	0.9983	3.2590	3.6830	109.0851
807	0.9919	2.3834	2.6373	110.4474
808	0.9985	2.1472	2.3759	103.5882
809	0.9973	2.2324	2.5143	127.7429
810	0.9931	2.1616	2.3144	107.6471
811	0.9955	3.9808	4.6595	130.2857
812	1.0000	2.6804	3.0371	105.2195
813	0.9913	2.0302	2.2221	112.5938
814	0.9982	2.3018	2.5373	110.8056
815	0.9995	2.3564	2.7911	131.0000
816	0.9993	2.3292	2.7372	140.2162
817	0.9977	2.6928	2.9910	104.1250
818	0.9971	2.5413	2.8910	122.2000
819	0.9987	2.5154	2.6296	104.5000
820	0.9974	3.0369	3.3370	124.4884
821	0.9971	3.4290	3.9290	116.5918
822	0.9950	2.5024	2.7834	121.8158
823	0.9994	2.2742	2.5604	120.3714
824	0.9984	3.1493	3.6292	119.6087
825	0.9986	2.1184	2.3144	122.2647
826	0.9988	2.6555	2.9295	105.1842
827	0.9965	3.1935	3.7676	112.0417
828	0.9998	2.4368	2.7526	104.3684
829	0.9992	2.8268	3.1909	114.7381
830	0.9994	2.1472	2.4220	107.0000
831	0.9981	2.0598	2.4451	144.4571
832	0.9997	2.4102	2.8218	104.1579
833	0.9975	2.0892	2.3374	117.1515
834	0.9987	2.9332	3.3139	117.1395
835	0.9966	2.1184	2.4604	108.3235
836	0.9976	2.1759	2.4066	119.1143
837	0.9996	2.3292	2.6604	125.5405
838	0.9990	2.4894	2.8372	129.9211
839	0.9904	2.2043	2.5681	109.1944
840	0.9993	2.1184	2.4912	129.7143
841	0.9996	2.5924	2.9372	102.2250
842	0.9978	2.2184	2.6142	137.8889
843	0.9993	2.6928	3.2140	105.9767
844	1.0000	2.6555	3.0448	139.4500
845	0.9943	3.4394	3.9828	101.3922
846	0.9997	2.5924	2.9064	119.4103
847	0.9990	2.6178	3.0448	115.0250
848	0.9903	3.3021	3.6599	104.3542
849	0.9967	2.2604	2.4528	118.0882
850	0.9983	2.0746	2.3067	117.3636
851	0.9990	2.0302	2.2990	139.7879
852	0.9969	2.7175	3.2447	121.1190
853	0.9993	3.1271	3.5061	106.7778
854	0.9955	2.4368	2.7372	130.1538
855	0.9941	3.7027	4.0059	118.2600
856	0.9976	3.6731	4.2673	123.5000
857	0.9991	3.7420	4.2135	105.3208
858	0.9983	2.4102	2.8526	142.9211
859	0.9906	3.1825	3.5446	124.4889
860	0.9953	2.6051	2.9448	132.7250
861	0.9989	3.7224	4.3135	121.9811
862	0.9970	2.4368	2.8064	108.7105
863	0.9998	2.0598	2.3605	132.6970
864	0.9994	3.6432	4.1136	104.5294
865	0.9986	2.1901	2.5220	138.0000
866	0.9988	2.8027	3.0986	106.7317
867	0.9993	2.4763	2.7834	113.3243
868	0.9959	2.5924	2.9910	104.7250
869	1.0000	2.3292	2.7065	144.4167
870	1.0000	2.5154	2.7372	133.4737
871	0.9983	2.8744	3.2755	127.6744
872	0.9983	3.4186	3.8521	102.2200
873	0.9951	3.4602	3.9213	106.2653
874	0.9942	2.2881	2.6065	131.3333
875	0.9936	3.6631	3.9752	118.5800
876	0.9990	3.1825	3.7752	127.5625
877	0.9989	2.6051	2.9602	140.2500
878	0.9991	2.9796	3.3985	129.6591
879	0.9988	3.3128	4.2981	123.6852
880	0.9986	3.6731	4.2750	109.0385
881	0.9987	3.2481	3.7599	133.5000
882	0.9948	2.8148	3.0525	108.0000
883	0.9949	2.6304	2.7680	109.9211
884	0.9976	3.8196	4.3365	111.5094
885	1.0000	2.2464	2.5296	126.5556
886	1.0000	2.4632	2.7603	106.0000
887	0.9987	2.2464	2.5604	135.3333
888	0.9956	2.0746	2.3759	119.3636
889	1.0000	2.7907	3.0371	100.1750
890	1.0000	2.3018	2.6911	121.1081
891	1.0000	2.5024	2.7449	104.0789
892	0.9978	2.1328	2.5450	101.9714
893	0.9994	3.6631	4.0982	107.5490
894	0.9988	3.9339	4.5826	106.6429
895	0.9906	2.3292	2.5143	106.4286
896	1.0000	2.1328	2.3836	112.9412
897	0.9994	3.1935	3.6907	122.8913
898	1.0000	3.2913	3.7599	130.1042
899	0.9990	2.4894	2.7603	121.6053
900	0.9999	3.1825	3.7445	113.3673
901	0.9973	2.2043	2.5604	106.7500
902	0.9933	2.7052	3.1524	138.6667
903	0.9986	3.4602	3.9060	101.7347
904	0.9982	3.2806	3.7676	108.8542
905	0.9975	2.2604	2.5143	103.0000
906	0.9983	2.6928	3.0294	118.2927
907	0.9935	3.6929	4.2596	122.3077
908	0.9973	3.3235	3.6753	128.6250
909	0.9912	2.0451	2.3605	131.4118
910	0.9966	2.5797	2.8141	103.0256
911	0.9953	3.4602	3.8521	133.8333
912	0.9955	2.6680	2.8603	133.2895
913	0.9981	3.3765	3.8752	123.7400
914	0.9962	3.6830	4.1828	129.0377
915	0.9982	2.8744	3.2678	114.7045
916	0.9982	2.7298	3.0602	115.0952
917	0.9909	3.0026	3.3447	111.4545
918	0.9905	2.3156	2.5373	103.3429
919	0.9995	3.8292	4.3365	104.3889
920	0.9994	2.3834	2.6296	109.5676
921	0.9988	2.5413	2.9141	129.2895
922	0.9950	2.9796	3.3908	121.3182
923	0.9989	2.5669	2.8141	100.4000
924	0.9948	2.0153	2.2759	136.5152
925	1.0000	2.1328	2.4297	120.2000
926	0.9979	2.3564	2.6757	105.6053
927	0.9984	2.7420	3.1601	111.2927
928	0.9988	2.5413	2.8910	131.8205
929	0.9955	2.1901	2.4912	119.7143
930	0.9976	3.2590	3.6368	133.1702
931	0.9955	2.0598	2.3374	122.2941
932	0.9991	2.4632	2.8295	126.4872
933	0.9987	2.8027	3.0986	108.6190
934	0.9976	2.1184	2.4681	139.2000
935	0.9991	2.3018	2.4220	121.9118
936	0.9922	2.6304	2.9141	112.8205
937	0.9991	3.1493	3.7829	105.9167
938	0.9904	3.5627	3.9675	104.2653
939	0.9999	2.0302	2.3374	135.3235
940	0.9914	2.3018	2.5373	108.6111
941	0.9988	2.1328	2.4604	112.3235
942	0.9985	3.5220	4.0213	119.0588
943	0.9976	2.9448	3.3600	120.9091
944	1.0000	2.1038	2.2836	120.6667
945	1.0000	2.5541	2.9141	131.5526
946	0.9919	3.3235	3.8906	122.7755
947	1.0000	2.8980	3.3370	152.0455
948	0.9971	2.0153	2.3605	137.5455
949	0.9997	2.3429	2.6757	141.7027
950	0.9947	2.7907	3.0756	101.8333
951	1.0000	2.7542	3.0525	102.3171
952	0.9971	2.3018	2.5450	102.4000
953	1.0000	2.5154	2.8064	119.3421
954	0.9984	3.9621	4.4288	102.3148
955	0.9965	2.3292	2.7988	105.6757
956	0.9990	2.6555	3.0602	144.5122
957	0.9911	2.1184	2.4604	115.9412
958	0.9995	2.4235	2.7372	130.0811
959	0.9958	3.6432	3.8291	127.7500
960	0.9998	3.9150	4.4365	106.4444
961	0.9985	2.6680	2.9525	102.1250
962	0.9993	3.1825	3.6984	122.4468
963	1.0000	2.8387	3.3908	111.6591
964	0.9990	2.4632	2.8756	134.1538
965	0.9953	2.9796	3.3831	112.9091
966	0.9992	2.6928	2.9602	121.3000
967	1.0000	2.1184	2.4374	116.9706
968	0.9984	2.3292	2.6373	126.6944
969	0.9987	2.4763	2.8680	121.0513
970	0.9903	2.0598	2.3067	136.0000
971	0.9998	3.1715	3.5446	105.4000
972	0.9989	2.1038	2.3759	137.9697
973	0.9994	2.2464	2.6757	119.2500
974	0.9993	2.9680	3.4754	126.7778
975	0.9974	2.3564	3.1217	104.4048
976	0.9902	2.2184	2.4912	120.5000
977	0.9978	2.0302	2.2605	121.2424
978	0.9989	2.0892	2.4758	117.1714
979	0.9908	2.3834	2.6757	136.5556
980	0.9918	3.0596	3.3600	134.3409
981	0.9995	2.3292	2.6757	144.2703
982	0.9993	3.0822	3.3985	129.3023
983	0.9943	2.2324	2.4681	114.2778
984	0.9978	3.2913	3.7829	113.8125
985	0.9987	2.6178	2.9372	123.3333
986	1.0000	3.3235	3.7291	119.5417
987	0.9944	2.6178	2.9218	120.6154
988	0.9997	3.7126	4.2904	123.0943
989	0.9976	2.1184	2.3759	122.8824
990	0.9940	2.1038	2.4681	100.3889
991	0.9982	2.4102	2.7988	113.0263
992	1.0000	2.8862	3.3600	128.5349
993	1.0000	2.1184	2.3144	107.3529
994	0.9947	2.8268	3.1217	130.6341
995	1.0000	2.4500	2.8680	122.4500
996	0.9994	2.3429	2.5912	115.3889
997	0.9929	2.7298	3.0448	111.4634
998	0.9934	2.9564	3.3985	118.8444
999	0.9997	2.1328	2.4143	141.9143
1000	1.0000	3.1825	3.5138	141.6222
1001	0.9982	3.0026	3.2908	113.5455
1002	0.9986	3.0026	3.4216	108.9333
1003	1.0000	2.5413	2.9218	126.0500
1004	0.9995	2.7786	3.3447	112.0930
1005	0.9996	3.3765	3.7522	123.5532
1006	0.9986	2.3429	2.8141	109.5000
1007	0.9978	2.6304	3.2140	114.7143
1008	1.0000	3.6631	4.2212	101.2115
1009	1.0000	2.7542	3.1217	122.2750
1010	0.9988	2.6680	2.9833	111.7000
1011	0.9967	2.1184	2.4604	122.8571
1012	0.9993	3.0822	3.5984	121.2826
1013	0.9928	2.6304	2.9295	107.1538
1014	0.9996	3.1715	3.5753	121.6522
1015	0.9939	3.5830	4.1520	108.3462
1016	0.9981	2.7542	3.1755	126.4750
1017	0.9923	2.1038	2.3528	110.2286
1018	0.9983	2.4500	2.7757	104.7368
1019	0.9947	2.2184	2.5066	127.7714
1020	0.9980	2.5154	2.8372	120.2105
1021	0.9957	5.3874	6.0435	107.3857
1022	0.9988	4.2625	4.8671	103.1186
1023	0.9981	6.5252	6.9277	104.1125
1024	0.9991	4.5558	4.9209	119.4500
1025	0.9982	4.6226	4.8517	122.5085
1026	0.9980	4.4110	4.5749	102.1964
1027	0.9911	4.1189	4.2673	106.2830
1028	0.9994	4.2448	4.7517	107.2069
1029	0.9975	4.1280	4.4519	126.2000
1030	0.9994	4.4711	5.1823	104.2222
1031	0.9973	4.5220	5.3438	112.3125
1032	0.9966	5.8630	6.7508	106.1923
1033	0.9999	4.0272	4.5672	112.7500
1034	0.9986	4.7623	5.5821	116.3333
1035	0.9968	4.4197	4.9670	104.6167
1036	0.9978	5.4094	5.6898	113.2647
1037	0.9995	4.4368	4.5749	103.9464
1038	0.9995	4.1552	4.7056	121.8621
1039	0.9996	4.3938	4.9901	112.9016
1040	0.9908	6.1982	7.3429	117.0471
1041	0.9977	4.9776	5.7974	110.6957
1042	0.9998	4.9146	5.7667	113.0441
1043	0.9971	4.4625	5.1131	101.6290
1044	0.9995	5.3209	6.2357	100.7397
1045	0.9959	4.2180	5.2669	121.4127
1046	0.9990	4.1007	4.4980	110.4727
1047	0.9936	4.0549	4.1981	105.9623
1048	0.9999	5.6964	6.1357	111.8592
1049	0.9999	4.3329	4.9593	109.9836
1050	0.9990	4.2091	4.8132	114.1724
1051	0.9926	4.1642	4.3904	108.4364
1052	0.9972	4.2978	4.9516	102.3667
1053	0.9989	4.2448	4.8132	109.2881
1054	0.9911	5.4094	6.1819	104.1644
1055	0.9961	4.5305	4.8671	111.0508
1056	0.9971	6.2178	6.6740	107.8077
1057	0.9917	4.2270	4.7979	105.5862
1058	0.9988	4.2890	4.8594	104.4000
1059	0.9930	4.5977	4.7902	104.0877
1060	0.9990	5.1706	5.4207	103.9692
1061	0.9990	4.0549	4.6364	112.3333
1062	0.9992	5.1630	5.8974	102.4714
1063	0.9923	4.6392	5.2361	114.4762
1064	0.9958	4.4454	5.1516	112.6557
1065	0.9972	5.2687	5.6436	105.8806
1066	1.0000	4.1732	4.7364	108.0175
1067	0.9997	4.4881	5.1516	120.0323
1068	0.9998	6.7480	7.2891	114.2651
1069	1.0000	4.4540	4.9978	102.4000
1070	0.9917	4.5389	4.8594	117.6379
1071	1.0000	4.0549	4.6979	115.1607
1072	0.9995	4.6475	5.3284	111.0625
1073	0.9925	4.8269	5.3899	113.8750
1074	0.9954	4.6970	4.8517	104.2542
1075	0.9988	4.3591	4.9516	110.6885
1076	0.9994	4.1642	4.7364	103.3276
1077	0.9994	4.8908	5.5591	105.9254
1078	0.9991	5.1477	5.6129	103.5970
1079	0.9999	4.7297	5.2823	116.2222
1080	0.9988	4.0641	4.6902	111.5439
1081	0.9996	5.1401	5.3976	120.6462
1082	0.9920	6.1324	7.2506	106.8571
1083	1.0000	4.6970	5.3745	114.8438
1084	1.0000	4.9225	5.3899	111.3906
1085	0.9950	4.5726	5.0593	103.2258
1086	0.9911	4.5474	4.9055	114.2000
1087	0.9925	4.3938	5.1977	125.6393
1088	0.9955	4.1732	4.8132	116.6102
1089	0.9963	5.1477	5.3207	101.0625
1090	0.9991	4.1098	4.7210	110.0169
1091	0.9992	1.9088	2.1836	111.1250
1092	0.9951	1.9396	2.2221	110.0938
1093	0.9992	1.9088	2.2144	109.8438
1094	0.9983	1.8621	2.1529	100.7188
1095	1.0000	1.9701	2.2682	143.8125
1096	0.9991	1.9396	2.1990	134.4688
1097	0.9969	1.9396	2.1529	114.0645
1098	0.9997	1.9852	2.2144	131.3939
1099	0.9997	1.9852	2.2528	142.2727
1100	0.9946	1.8933	2.2067	132.3125
1101	1.0000	1.9088	2.2144	132.7188
1102	0.9996	1.8621	2.0837	106.9063
1103	0.9982	1.9549	2.2913	142.0000
1104	0.9998	1.7665	2.0145	136.3667
1105	0.9949	1.7826	2.1068	126.0968
1106	0.9977	1.9701	2.2913	118.7647
1107	0.9995	1.8778	2.1529	136.2581
1108	0.9994	1.9243	2.1221	110.5938
1109	0.9974	1.9088	2.1068	120.1290
1110	0.9965	1.8933	2.1298	114.4375
1111	0.9989	1.8305	2.1452	118.8710
1112	1.0000	1.9549	2.2836	127.6061
1113	0.9960	1.9701	2.2836	114.7647
1114	0.9940	1.7010	2.0376	118.1613
1115	1.0000	1.7987	2.0452	136.6774
1116	0.9989	1.8778	2.1144	100.0000
1117	0.9980	1.9396	2.2913	133.2188
1118	0.9975	1.7665	2.1760	100.1935
1119	1.0000	1.9243	2.1990	137.6129
1120	0.9980	1.9701	2.2605	124.8438
1121	0.9939	1.9549	2.2375	124.5758
1122	0.9970	1.7826	2.1144	123.6875
1123	0.9985	1.8146	2.0529	107.9677
1124	0.9975	1.6677	2.0145	107.1333
1125	0.9995	1.9396	2.1836	131.7097
1126	0.9969	1.8305	2.0683	129.5161
1127	0.9999	1.8146	2.0914	129.0625
1128	1.0000	1.8305	2.0837	119.4333
1129	0.9989	1.9701	2.2221	127.1250
1130	0.9906	1.9088	2.0299	106.2667
1131	0.9981	1.9243	2.0991	101.5000
1132	0.9985	1.7339	2.0529	114.5000
1133	0.9968	1.8621	2.1529	127.0625
1134	0.9990	1.9396	2.2528	126.7273
1135	0.9983	1.8621	2.1221	138.8065
1136	1.0000	1.7502	2.0529	131.7419
1137	0.9953	1.9243	2.2067	128.0000
1138	0.9939	1.9243	2.1913	145.9375
1139	1.0000	1.7665	2.0683	134.8000
1140	0.9922	1.7826	2.0376	113.2000
1141	0.9973	1.7987	2.0837	150.7742
1142	0.9990	1.8778	2.1221	126.0645
1143	0.9985	1.9852	2.3682	135.3824
1144	0.9964	1.8933	2.0760	102.6774
1145	0.9990	1.7987	2.0760	121.8065
1146	0.9926	1.7175	2.0145	135.1613
1147	0.9983	1.9243	2.1221	103.1290
1148	0.9995	1.9243	2.1298	111.7419
1149	0.9998	1.7987	2.0606	136.1250
1150	1.0000	1.8146	2.0222	108.6333
1151	1.0000	1.8146	2.0606	121.3871
1152	0.9986	1.8146	2.0914	139.6774
1153	0.9989	1.9243	2.1913	141.0938
1154	0.9980	1.8464	2.0914	122.9355
1155	1.0000	1.7826	2.0299	119.4333
1156	0.9990	1.9088	2.1913	143.3438
1157	0.9978	1.7502	2.0991	101.2333
1158	0.9977	1.8933	2.2067	130.4516
1159	0.9923	1.9852	2.2221	114.5313
1160	1.0000	1.8305	2.1144	127.3438
1161	1.0000	1.9549	2.2452	122.1875
1162	0.9943	1.7175	2.0914	102.2581
1163	0.9912	1.9396	2.1068	105.3871
1164	1.0000	1.7665	2.0299	111.1290
1165	1.0000	1.9549	2.2221	108.1563
1166	1.0000	1.7339	2.0222	122.2000
1167	0.9901	1.7665	2.0299	108.8000
1168	0.9988	1.7502	2.0914	101.2667
1169	0.9957	1.8146	2.0452	137.2000
1170	1.0000	1.9852	2.1913	109.8750
1171	0.9999	1.8464	2.1144	130.6129
1172	0.9979	1.8778	2.1144	124.4667
1173	0.9970	1.8933	2.2067	130.8710
1174	0.9900	1.7502	2.0376	120.0667
1175	0.9967	1.9088	2.2682	118.0968
1176	0.9967	1.9243	2.2452	119.0909
1177	0.9996	1.9549	2.1683	102.5938
1178	0.9934	1.7987	2.1990	106.7500
1179	0.9950	1.7502	2.0376	122.4839
1180	0.9987	1.9088	2.2144	120.2424
1181	1.0000	1.7339	2.0299	133.5333
1182	0.9997	1.9549	2.1144	115.4839
1183	0.9984	1.8464	2.1144	111.7419
1184	0.9982	1.8305	2.0760	136.7742
1185	0.9989	1.8305	2.0837	115.8000
1186	0.9985	1.9852	2.1836	119.2581
1187	1.0000	1.8933	2.2298	117.0000
1188	0.9977	1.7987	2.0222	120.8333
1189	1.0000	1.7175	2.0068	143.0000
1190	0.9972	1.9549	2.2375	112.6250
1191	0.9937	1.8933	2.0376	100.0000
1192	0.9991	1.9549	2.2221	128.0625
1193	0.9949	1.7175	2.0068	136.7000
1194	1.0000	1.7826	2.0991	144.6774
1195	0.9993	1.9701	2.1836	106.3871
1196	0.9994	1.9549	2.1452	137.5161
1197	0.9985	1.8146	2.0837	146.6452
1198	0.9966	1.9549	2.1990	111.1515
1199	0.9952	1.9396	2.1836	129.0938
1200	0.9938	1.8778	2.0683	108.6129
1201	1.0000	1.9701	2.3067	117.6667
1202	0.9963	1.7987	2.0760	125.1290
1203	1.0000	1.7665	2.0683	106.3667
1204	1.0000	1.7665	2.0299	128.0323
1205	1.0000	1.7987	2.0299	126.7000
1206	0.9919	1.8933	2.1606	132.7813
1207	0.9991	1.9852	2.2298	138.6875
1208	0.9975	1.9549	2.2067	130.4688
1209	0.9976	1.9701	2.2682	118.9032
1210	1.0000	1.8464	2.0452	109.6333
1211	0.9990	1.9396	2.2452	145.9063
1212	0.9977	1.9396	2.2067	103.7813
1213	0.9995	1.9852	2.2298	111.1875
1214	0.9993	1.9243	2.1683	126.9375
1215	0.9985	1.9088	2.2221	107.1875
1216	0.9963	1.9701	2.2605	115.1563
1217	0.9913	1.9088	2.1529	112.4063
1218	1.0000	1.9852	2.2913	129.7813
1219	1.0000	2.8625	3.1601	109.2857
1220	0.9976	3.2045	3.6599	109.5532
1221	0.9956	2.4500	2.7680	110.3158
1222	0.9988	3.8676	4.4442	110.5091
1223	0.9995	3.1047	3.5138	121.6889
1224	0.9950	2.3292	2.6757	116.6757
1225	0.9997	3.1047	3.5446	123.8696
1226	0.9994	2.6178	2.9910	130.5500
1227	0.9991	2.5669	2.8910	109.1282
1228	0.9970	2.4235	2.6680	100.9459
1229	1.0000	2.0598	2.4143	123.8529
1230	0.9982	2.5797	2.9833	121.9250
1231	1.0000	2.2324	2.5296	141.3333
1232	0.9984	3.1604	3.5830	125.4681
1233	0.9996	2.1184	2.3912	120.9714
1234	0.9982	2.2742	2.5066	124.4857
1235	0.9995	2.1472	2.5373	134.5143
1236	1.0000	2.2043	2.5066	123.8286
1237	0.9998	2.5024	2.7834	114.5526
1238	0.9943	2.4235	2.7526	104.2368
1239	0.9993	2.2742	2.6219	121.3611
1240	0.9929	2.4235	2.6450	114.8056
1241	0.9960	2.1038	2.4912	130.0588
1242	0.9936	3.8771	4.3212	103.0185
1243	1.0000	2.7420	3.0679	133.9512
1244	0.9993	3.0596	3.5138	134.6889
1245	0.9916	2.4235	2.5835	102.1429
1246	0.9991	2.7298	3.2678	116.2558
1247	0.9989	2.3292	2.6219	124.0278
1248	0.9994	3.6031	4.1520	124.0577
1249	0.9991	2.4368	2.7449	108.2632
1250	0.9993	3.4081	3.9752	108.8000
1251	0.9996	2.6051	2.9295	115.3077
1252	0.9988	2.4763	2.7757	120.3421
1253	0.9937	2.1472	2.5220	108.7353
1254	0.9955	2.6178	2.8372	116.6667
1255	0.9998	2.2324	2.6065	120.4444
1256	0.9989	3.3235	3.7752	122.3125
1257	0.9945	2.2184	2.4297	111.2857
1258	0.9993	2.6555	3.1755	109.2143
1259	0.9997	2.8506	3.2832	136.3953
1260	0.9993	3.3021	3.8137	128.5918
1261	0.9997	3.1935	3.6292	117.8913
1262	0.9970	2.3429	2.8372	103.5385
1263	0.9986	2.2043	2.5527	125.0556
1264	0.9990	2.3018	2.6219	133.3056
1265	0.9981	3.0483	3.4908	130.0667
1266	1.0000	3.7420	4.2596	107.3846
1267	0.9904	3.6132	4.0828	107.8077
1268	0.9957	2.2604	2.5604	121.4722
1269	0.9988	2.7542	3.3293	105.2667
1270	0.9972	2.2881	2.6988	102.3243
1271	0.9938	2.7664	3.1755	110.5000
1272	1.0000	2.0302	2.3528	148.2941
1273	0.9992	3.1825	3.4984	108.0870
1274	0.9985	2.9332	3.3293	121.3023
1275	0.9999	2.9215	3.3293	128.2143
1276	1.0000	3.2154	3.6676	129.9130
1277	1.0000	2.7907	3.2293	132.8333
1278	0.9991	2.8268	3.2601	129.6512
1279	1.0000	2.3834	2.7219	131.8378
1280	0.9919	2.6680	2.9679	129.6500
1281	0.9993	3.5526	4.0982	119.3269
1282	0.9998	2.4894	2.7680	132.5789
1283	0.9990	2.4500	2.9064	112.1053
1284	0.9999	3.6929	4.2212	104.7358
1285	0.9970	2.3968	2.6834	140.3784
1286	0.9961	3.6232	4.0290	116.9388
1287	0.9995	2.7664	3.1755	129.1190
1288	0.9980	2.7052	3.1448	127.5122
1289	1.0000	2.7420	3.1140	134.3333
1290	0.9990	3.0596	3.4754	118.1778
1291	0.9903	2.3834	2.6604	121.6389
1292	0.9966	3.1935	3.5369	107.2444
1293	1.0000	2.8744	3.3524	129.6977
1294	0.9983	3.2264	3.6984	106.1429
1295	0.9901	3.7027	4.2750	103.7170
1296	0.9972	2.9680	3.4216	135.2727
1297	0.9981	3.0710	3.4908	119.6304
1298	0.9987	3.0596	3.4677	103.8889
1299	1.0000	2.1184	2.4912	108.1765
1300	0.9961	2.3564	2.6988	113.2703
1301	0.9980	3.9714	4.3135	117.1321
1302	1.0000	2.3292	2.6296	108.6944
1303	0.9997	2.2604	2.5373	112.8000
1304	0.9990	3.6731	4.2058	110.1154
1305	0.9983	2.0746	2.3836	136.5882
1306	0.9995	3.3128	3.9367	118.8800
1307	0.9994	3.8003	4.3135	104.1321
1308	1.0000	3.1715	3.5753	132.8696
1309	1.0000	2.5284	2.8449	133.9231
1310	0.9995	3.6830	4.1059	101.5098
1311	0.9991	3.7518	4.2135	107.2642
1312	0.9982	2.0892	2.3451	112.8788
1313	0.9931	2.3968	2.7834	130.8056
1314	1.0000	2.1328	2.4604	124.3714
1315	0.9993	3.7322	4.2212	106.0189
1316	0.9995	2.0451	2.3144	136.8824
1317	0.9998	2.7786	3.1986	127.2143
1318	0.9953	2.2184	2.4835	118.8056
1319	1.0000	2.6178	2.9141	124.4872
1320	0.9936	2.4894	2.6757	125.9730
1321	0.9990	3.7615	4.3442	107.4717
1322	0.9989	2.5797	2.9372	131.0000
1323	0.9981	2.5413	2.8449	103.2250
1324	1.0000	2.4500	2.8295	142.4737
1325	0.9992	2.2464	2.5912	125.9444
1326	0.9993	3.8003	4.1443	142.1923
1327	1.0000	3.4706	3.9060	116.5306
1328	1.0000	3.0369	3.4754	133.6136
1329	0.9993	2.0153	2.3067	109.2121
1330	0.9996	2.7175	3.2063	107.0000
1331	0.9996	3.6132	4.1136	114.6731
1332	0.9972	2.1759	2.6142	102.9167
1333	0.9985	2.5541	2.9448	106.2051
1334	0.9994	2.3156	2.6142	128.8378
1335	0.9967	2.1328	2.3912	105.5294
1336	1.0000	2.1328	2.4143	138.0294
1337	1.0000	3.2806	3.6368	112.1739
1338	0.9992	3.3871	3.8444	119.0625
1339	0.9998	3.7224	4.3058	125.5577
1340	1.0000	2.9448	3.4062	133.1111
1341	0.9987	3.5627	4.1059	120.5686
1342	0.9946	3.6830	4.2212	116.6981
1343	0.9981	2.1759	2.5604	116.9444
1344	0.9984	3.3660	3.9444	104.6000
1345	0.9980	2.3564	2.6527	122.1081
1346	0.9991	3.3765	3.8675	110.5625
1347	0.9981	2.8387	3.2985	115.5581
1348	0.9966	2.0451	2.3989	125.1176
1349	1.0000	3.3554	3.8291	104.7292
1350	1.0000	2.1328	2.4451	144.9706
1351	0.9995	3.2806	3.7368	127.6458
1352	0.9972	2.1616	2.4835	128.1429
1353	0.9974	2.3699	2.6142	107.1143
1354	0.9992	3.0369	3.4062	112.2727
1355	0.9979	3.8100	4.4288	108.6552
1356	0.9904	2.1328	2.4143	116.3824
1357	0.9992	3.3021	3.8060	114.0833
1358	0.9986	3.6031	4.1828	109.2642
1359	0.9964	2.6178	3.1832	112.4651
1360	0.9989	2.1616	2.5296	146.6111
1361	1.0000	2.4632	2.8603	138.6579
1362	1.0000	2.3429	2.6527	119.5556
1363	1.0000	2.4368	2.7065	136.4324
1364	0.9964	2.8744	3.1448	108.0952
1365	1.0000	2.2742	2.6373	139.3611
1366	0.9965	2.0892	2.4912	108.6176
1367	0.9973	2.0302	2.3297	140.0000
1368	0.9929	2.1759	2.2990	109.2500
1369	0.9994	3.2806	3.7752	118.3191
1370	0.9963	3.1271	3.6522	125.7872
1371	0.9998	2.0892	2.2759	104.7273
1372	1.0000	2.5024	2.8064	112.5789
1373	0.9979	2.1184	2.4758	133.7714
1374	0.9994	2.5284	2.7988	110.4211
1375	0.9998	3.8961	4.5211	124.0357
1376	0.9996	2.9680	3.3524	126.0455
1377	0.9900	2.2604	3.0294	105.5122
1378	0.9999	3.1159	3.5753	125.3556
1379	0.9979	2.7298	3.1371	123.9762
1380	1.0000	3.6332	4.1751	127.7308
1381	0.9923	2.2464	2.4528	101.0294
1382	0.9975	3.0710	3.4523	104.6957
1383	0.9933	3.5830	3.9136	127.9800
1384	0.9959	2.0892	2.3682	111.3333
1385	0.9995	3.8866	4.3827	113.1455
1386	1.0000	3.2698	3.6368	111.0213
1387	0.9952	2.4500	2.6911	113.7500
1388	0.9987	3.1271	3.4216	101.9773
1389	0.9994	2.6178	2.9525	109.6154
1390	1.0000	2.9448	3.3216	111.6512
1391	0.9983	2.3429	2.7911	133.9474
1392	0.9975	2.3968	2.8987	119.0256
1393	0.9998	2.3834	2.6680	108.9459
1394	0.9972	2.5024	2.7603	102.9189
1395	0.9976	2.4500	2.6296	123.9167
1396	0.9992	2.9448	3.2524	107.3095
1397	0.9990	2.5541	2.8295	102.4474
1398	0.9940	2.0892	2.3605	122.9091
1399	0.9991	2.8148	3.2063	112.4186
1400	0.9993	2.3292	2.7449	147.4474
1401	1.0000	2.8980	3.4600	100.1364
1402	0.9962	2.0598	2.2990	104.7273
1403	1.0000	2.1759	2.4220	123.4706
1404	0.9999	3.1047	3.4677	117.2727
1405	0.9995	3.1493	3.5830	123.0435
1406	0.9999	3.9994	4.4980	107.1636
1407	1.0000	2.2184	2.5681	136.6389
1408	0.9976	3.4081	3.8060	110.5000
1409	0.9988	3.0596	3.5138	122.2174
1410	0.9974	2.1184	2.4528	117.2000
1411	0.9974	2.8862	3.3062	129.4318
1412	0.9983	2.3699	2.8064	101.0513
1413	0.9990	2.5284	2.8218	126.3421
1414	0.9985	2.6928	3.0294	101.6750
1415	0.9988	2.4632	2.7372	137.5676
1416	0.9961	2.4102	2.7065	120.4865
1417	1.0000	2.8148	3.2216	107.5000
1418	0.9998	2.5413	2.8987	134.0000
1419	1.0000	3.1604	3.6522	134.0851
1420	0.9970	2.5797	2.8372	102.3333
1421	1.0000	2.7664	3.1371	136.2683
1422	1.0000	3.4081	3.8675	117.4375
1423	0.9945	2.2742	2.5912	122.9444
1424	0.9991	2.5024	2.8064	128.8684
1425	0.9972	2.1616	2.5912	118.9167
1426	0.9995	3.0710	3.4831	120.4667
1427	0.9923	3.7518	4.3288	102.9623
1428	0.9984	2.6304	3.0371	122.5122
1429	0.9996	3.4081	3.8214	105.7917
1430	0.9978	2.2742	2.5143	108.6000
1431	1.0000	3.7126	3.9982	105.6200
1432	0.9978	2.9796	3.4523	124.4773
1433	0.9991	3.2806	3.8060	121.6667
1434	0.9983	2.3156	2.6296	122.6389
1435	0.9982	3.5118	3.9444	114.9592
1436	0.9986	3.0141	3.4523	116.2889
1437	0.9989	2.2324	2.4758	135.3714
1438	0.9987	2.0746	2.4451	103.9706
1439	0.9988	3.3871	3.8521	110.3265
1440	0.9997	2.1038	2.4297	135.3714
1441	0.9937	2.3834	3.1140	115.4634
1442	1.0000	2.3429	2.6450	137.4167
1443	0.9990	2.0598	2.3528	136.9091
1444	1.0000	2.6928	3.0217	124.4250
1445	1.0000	2.2881	2.5912	140.4444
1446	0.9998	2.0302	2.3374	128.2121
1447	0.9996	2.0892	2.4681	130.4857
1448	0.9960	2.7542	3.0602	109.9750
1449	0.9980	3.2373	3.7752	132.8750
1450	0.9996	3.4394	3.9828	113.3469
1451	0.9994	3.3554	3.8060	119.4894
1452	0.9999	2.1184	2.4835	100.4286
1453	0.9985	2.0598	2.4143	102.9091
1454	0.9988	2.3968	2.7065	100.8649
1455	0.9993	3.0141	3.4369	106.5000
1456	0.9991	2.4632	2.8449	134.5897
1457	0.9976	2.4102	2.7219	101.1842
1458	0.9983	2.0598	2.4143	134.7353
1459	1.0000	2.8268	3.1448	104.7857
1460	0.9988	3.7322	4.2673	114.8113
1461	0.9990	3.3341	3.6445	102.4043
1462	0.9999	2.4235	2.6604	102.1081
1463	0.9980	2.6051	2.8987	104.8718
1464	0.9981	2.1759	2.4220	108.2647
1465	0.9986	3.7027	4.2289	112.5000
1466	0.9994	2.6928	3.0064	113.5641
1467	0.9988	2.0892	2.4374	121.1714
1468	1.0000	2.6429	3.0217	119.2250
1469	0.9984	2.8148	3.3754	106.2500
1470	0.9990	2.6051	2.9910	126.7500
1471	0.9993	2.6178	2.9679	132.2500
1472	0.9940	2.8387	3.0448	103.3000
1473	0.9974	2.2604	2.6450	104.1351
1474	1.0000	3.0369	3.4292	116.7778
1475	0.9972	2.9215	3.2524	116.2093
1476	0.9980	2.3156	2.6450	116.6944
1477	0.9966	2.0598	2.3374	112.0303
1478	0.9991	3.8196	4.4519	101.7778
1479	1.0000	2.2043	2.4297	123.4571
1480	0.9983	3.8292	4.2673	116.0189
1481	0.9994	2.7298	3.2063	120.9302
1482	1.0000	3.0369	3.4446	129.5333
1483	0.9968	3.9621	4.4826	122.5179
1484	0.9998	2.5924	2.9679	122.9500
1485	0.9990	2.9796	3.4600	138.5909
1486	0.9997	2.3968	2.6450	107.5946
1487	0.9958	2.1038	2.3528	110.0294
1488	0.9984	2.9564	3.3293	110.1136
1489	1.0000	2.7664	3.1601	126.3415
1490	0.9981	3.1047	3.5061	100.8667
1491	1.0000	2.0892	2.4451	132.0000
1492	0.9932	3.5424	4.1597	127.7736
1493	0.9989	3.0026	3.5061	106.8913
1494	0.9996	2.7175	3.0679	129.5000
1495	0.9982	3.1493	3.5907	114.7447
1496	0.9995	3.3976	3.8598	118.8333
1497	0.9967	3.6929	4.1828	109.4038
1498	1.0000	2.4763	2.8987	129.6053
1499	0.9989	2.6555	3.0679	140.2683
1500	0.9953	2.2184	2.4297	112.9714
1501	0.9966	2.3834	2.7296	140.1316
1502	0.9998	2.4235	2.6988	138.1081
1503	0.9987	2.1616	2.5296	134.5000
1504	0.9983	2.8268	3.1909	120.9767
1505	0.9999	3.4186	3.9367	121.7000
1506	0.9939	2.2324	2.6219	123.8611
1507	0.9969	3.1271	3.4908	126.0667
1508	0.9941	3.5526	4.0905	115.4314
1509	0.9968	2.4368	2.8756	107.9487
1510	0.9991	2.6051	2.9525	118.7949
1511	0.9998	3.3341	3.7983	118.9792
1512	0.9991	2.8027	3.2370	116.7955
1513	0.9942	2.1759	2.4989	113.5882
1514	0.9992	3.9808	4.5903	112.7679
1515	0.9985	2.2742	2.6373	117.7027
1516	0.9998	3.2481	3.7368	113.5625
1517	0.9993	2.1184	2.3912	111.1471
1518	0.9989	2.4235	2.7680	127.7632
1519	1.0000	3.0710	3.4677	127.6667
1520	0.9998	3.2698	3.7906	128.4792
1521	0.9984	3.5729	3.9752	105.1400
1522	1.0000	2.6555	3.1294	110.5952
1523	0.9994	2.3156	2.6450	116.9189
1524	1.0000	2.0598	2.2452	110.5152
1525	0.9993	3.7420	4.3519	120.2407
1526	0.9994	2.7786	3.2524	130.7857
1527	0.9998	2.3699	2.7219	134.4324
1528	0.9924	2.0451	2.4066	119.5455
1529	0.9995	2.7052	3.0525	123.8780
1530	0.9996	3.8100	4.3212	104.4444
1531	0.9999	3.2154	3.6368	119.9783
1532	0.9989	2.6051	3.0448	129.6098
1533	0.9965	2.0598	2.2990	114.0909
1534	0.9968	2.2464	2.6296	118.5278
1535	0.9971	2.4368	2.7757	124.0789
1536	0.9912	2.4632	2.6988	111.4474
1537	0.9994	2.2184	2.4912	106.5143
1538	0.9995	3.0935	3.2063	116.6190
1539	1.0000	3.0141	3.4216	115.7111
1540	0.9973	3.8484	4.3365	115.3333
1541	0.9915	2.4763	2.6373	128.1579
1542	0.9953	3.3448	3.6753	103.2553
1543	0.9962	3.2154	3.7060	113.1042
1544	1.0000	2.4235	2.7372	130.2703
1545	0.9998	3.5830	4.0828	109.0000
1546	1.0000	3.8100	4.4288	117.2182
1547	0.9989	2.2324	2.4912	109.5714
1548	0.9953	2.5541	2.7449	113.6579
1549	0.9993	2.7298	2.9295	119.2821
1550	0.9996	3.6132	3.9828	101.9800
1551	0.9906	2.2742	2.6834	115.8108
1552	0.9993	3.2154	3.7829	111.5833
1553	0.9989	2.1472	2.3836	114.6061
1554	0.9976	2.7664	3.2601	140.3636
1555	1.0000	2.5924	3.0448	138.0250
1556	0.9994	2.4235	2.7680	122.8649
1557	0.9965	2.6051	2.8987	116.3000
1558	0.9998	3.0483	3.5830	105.7391
1559	1.0000	2.3292	2.8064	121.4737
1560	0.9909	2.3564	2.5681	120.6000
1561	0.9970	2.0598	2.3067	101.7576
1562	1.0000	3.0710	3.4369	100.9111
1563	0.9991	3.4912	3.9444	106.5098
1564	0.9982	2.7420	3.1294	114.8780
1565	1.0000	2.1038	2.3836	128.1765
1566	0.9986	2.7175	2.9525	115.9500
1567	0.9989	2.3429	2.6604	129.9730
1568	1.0000	2.2324	2.5373	130.9429
1569	1.0000	3.0255	3.3754	110.2727
1570	0.9948	2.2881	2.4451	105.6000
1571	0.9999	2.6429	3.0448	136.5610
1572	1.0000	2.2742	2.5143	134.2500
1573	0.9999	3.9621	4.5057	123.9818
1574	1.0000	3.5015	3.9521	116.2041
1575	0.9993	2.0598	2.3912	133.1176
1576	1.0000	2.3429	2.7296	133.2222
1577	1.0000	3.4290	3.9290	129.3878
1578	0.9967	3.5830	4.0828	101.4510
1579	0.9997	3.5118	4.0059	122.3400
1580	0.9988	3.7420	4.2827	126.7358
1581	0.9983	2.5924	3.0371	106.0488
1582	0.9991	3.1271	3.5138	121.1522
1583	0.9984	2.4102	2.5373	100.1429
1584	0.9974	3.0710	3.6138	109.0217
1585	0.9967	2.4763	2.8526	131.0769
1586	0.9999	3.0935	3.5292	125.5227
1587	0.9955	2.6804	3.1601	122.9286
1588	1.0000	2.1328	2.4528	127.4412
1589	0.9995	2.4500	2.8680	126.5789
1590	0.9993	2.3156	2.6757	137.2778
1591	1.0000	3.8580	4.3750	112.8519
1592	0.9993	2.6051	3.0602	108.2250
1593	0.9987	3.1825	3.5292	118.0652
1594	0.9990	2.4235	2.6680	100.9444
1595	0.9979	3.0026	3.4292	110.7442
1596	0.9986	2.9332	3.3754	122.8409
1597	0.9954	2.1472	2.4604	112.0882
1598	0.9990	2.2464	2.7065	102.2973
1599	0.9988	3.2481	3.6676	124.6809
1600	0.9999	2.4894	2.7911	123.5135
1601	0.9941	2.0302	2.1529	100.7097
1602	0.9992	2.0892	2.3836	104.1818
1603	0.9964	2.4368	2.8526	137.1282
1604	1.0000	2.7542	3.1217	124.5610
1605	0.9995	2.5024	2.8372	113.0000
1606	0.9987	2.8980	3.2216	102.8837
1607	0.9979	3.0710	3.4831	123.5333
1608	0.9940	2.5284	2.7526	102.3846
1609	0.9994	3.3554	3.9213	128.9796
1610	0.9972	3.3554	3.7752	108.3061
1611	0.9993	2.9215	3.1986	126.5952
1612	0.9995	3.1604	3.5830	115.2000
1613	0.9934	2.1038	2.5143	121.9118
1614	0.9968	2.9911	3.5292	102.2667
1615	1.0000	2.2324	2.5450	128.8571
1616	0.9969	3.1493	3.5215	128.5217
1617	0.9986	2.2043	2.4835	120.0000
1618	0.9992	3.5118	3.9367	101.4200
1619	0.9990	3.3235	3.8137	104.0000
1620	0.9996	2.6804	2.9756	121.2500
1621	0.9968	3.2264	3.6368	103.3043
1622	1.0000	2.3834	2.7065	102.8378
1623	1.0000	2.0153	2.2836	137.0313
1624	0.9987	2.7907	3.2140	132.0000
1625	0.9985	2.2184	2.4681	121.3143
1626	0.9998	2.1472	2.3605	112.2941
1627	0.9983	3.0026	3.4523	127.0455
1628	0.9984	2.3699	2.7680	136.5000
1629	0.9973	3.2264	3.5292	108.3111
1630	0.9998	2.4763	2.9295	136.3333
1631	0.9977	2.6051	3.0217	113.0732
1632	0.9951	2.5541	2.9833	128.8000
1633	0.9992	3.3341	3.7676	110.8723
1634	0.9987	2.3699	2.6680	119.7500
1635	1.0000	3.5526	3.9828	108.6078
1636	0.9980	2.0302	2.3528	139.0000
1637	1.0000	2.4368	2.7526	122.0526
1638	0.9962	2.5924	3.0756	104.4000
1639	1.0000	2.1472	2.5373	126.1667
1640	0.9970	2.1038	2.4220	118.1765
1641	0.9988	2.2881	2.5450	117.6857
1642	0.9999	3.3871	3.7983	111.5625
1643	0.9991	2.6051	2.9525	120.8750
1644	0.9982	3.3128	3.8214	120.0417
1645	0.9989	2.7664	3.1601	117.9762
1646	0.9974	2.3834	2.6065	115.7297
1647	0.9936	2.0451	2.2913	127.5938
1648	0.9989	2.3968	2.7449	131.1892
1649	0.9988	3.1047	3.5600	122.4894
1650	0.9974	2.2043	2.5066	122.7429
1651	0.9988	2.0302	2.3374	131.0000
1652	0.9983	3.1604	3.6292	129.2222
1653	0.9962	2.1038	2.4220	119.7714
1654	0.9987	3.1047	3.4523	111.0444
1655	0.9981	3.1159	3.4216	102.0222
1656	0.9973	2.9564	3.3524	109.4091
1657	0.9987	3.2806	3.7752	128.8333
1658	0.9975	2.6680	2.9602	107.9500
1659	1.0000	2.4632	2.8526	121.9000
1660	0.9985	3.8961	4.4672	111.0727
1661	0.9998	2.5024	2.8526	105.1538
1662	0.9992	3.0822	3.5369	125.2667
1663	0.9955	2.2604	2.4835	111.0857
1664	1.0000	3.0255	3.3677	106.4545
1665	1.0000	3.0710	3.4139	104.4444
1666	0.9984	2.4632	2.8372	113.1538
1667	0.9974	3.3341	3.7906	115.8542
1668	0.9992	2.8744	3.1986	114.0000
1669	0.9932	2.0892	2.3374	107.6667
1670	1.0000	2.0302	2.2298	122.4375
1671	0.9976	2.0451	2.3989	120.7647
1672	0.9999	2.7052	3.2908	105.4286
1673	1.0000	3.6532	4.1904	120.7647
1674	0.9996	3.1493	3.6522	128.7391
1675	0.9971	2.8268	3.1986	116.1190
1676	0.9940	2.2464	2.4835	136.6857
1677	0.9982	3.3021	3.7599	117.6458
1678	1.0000	2.4632	2.7526	128.7895
1679	0.9992	2.3429	2.6527	109.6389
1680	0.9969	2.7175	3.1063	127.3171
1681	0.9986	2.2881	2.5988	113.2000
1682	0.9975	2.6680	2.9602	106.6410
1683	1.0000	2.5154	2.8603	136.4474
1684	0.9990	2.9332	3.2832	115.4286
1685	0.9993	2.8980	3.3677	100.0909
1686	0.9992	2.6429	2.9679	124.8462
1687	0.9999	2.0892	2.4374	119.7941
1688	0.9925	2.2184	2.5527	117.5556
1689	0.9957	2.1328	2.5450	134.1389
1690	0.9986	3.0935	3.5369	114.4889
1691	1.0000	2.1184	2.3989	143.6176
1692	0.9989	3.1604	3.6138	131.7826
1693	0.9978	3.0369	3.4908	109.9111
1694	1.0000	3.0822	3.5138	124.5455
1695	1.0000	2.2324	2.5835	137.3889
1696	0.9992	2.3564	2.6988	110.0000
1697	1.0000	2.6804	3.0909	135.7805
1698	0.9994	3.5729	4.0520	122.2400
1699	0.9982	2.4235	2.5835	116.6286
1700	0.9966	2.2464	2.4297	100.4706
1701	0.9981	2.0746	2.2221	107.2188
1702	0.9986	2.6429	3.1217	103.7857
1703	0.9976	3.1271	3.4908	107.2000
1704	1.0000	2.7175	3.0371	130.9756
1705	0.9963	2.2324	2.6219	117.2500
1706	1.0000	2.2881	2.6142	113.1667
1707	0.9997	2.5669	2.8064	105.3421
1708	0.9998	2.2742	2.6604	130.1111
1709	1.0000	2.3292	2.6680	140.2162
1710	0.9960	2.8148	3.1448	115.0976
1711	0.9943	2.1759	2.4066	104.5588
1712	0.9995	2.1759	2.5296	142.8333
1713	0.9926	2.5669	2.7142	100.7297
1714	0.9993	3.2590	3.7522	129.3958
1715	0.9972	2.7052	3.0986	126.1707
1716	0.9981	2.5541	2.9602	123.8780
1717	0.9986	2.7664	3.1601	144.1667
1718	0.9994	2.0892	2.3836	130.1515
1719	0.9991	3.5931	4.1443	117.5577
1720	0.9999	2.4102	2.6604	109.0833
1721	0.9964	2.1759	2.4912	109.9444
1722	0.9901	3.5931	3.9367	101.4792
1723	0.9983	2.2184	2.5373	122.6944
1724	0.9950	2.3834	2.6527	102.7143
1725	0.9986	2.5669	2.8910	122.7692
1726	0.9993	2.0153	2.2682	116.6364
1727	0.9991	2.2324	2.5681	131.3143
1728	1.0000	2.5797	2.8833	113.7500
1729	1.0000	2.0451	2.3451	134.9412
1730	0.9987	2.3292	2.5681	106.8649
1731	0.9980	2.0153	2.2836	123.3750
1732	0.9975	2.4763	2.9064	139.5789
1733	0.9991	2.0153	2.3374	149.1765
1734	0.9918	2.0153	2.2605	118.9714
1735	0.9971	2.4235	2.7296	124.2895
1736	0.9992	2.5797	2.9987	121.4103
1737	0.9990	2.2324	2.4604	117.5714
1738	0.9998	3.0255	3.5215	120.5217
1739	0.9964	3.3765	3.8598	118.5510
1740	0.9993	2.7298	3.0986	123.0000
1741	0.9995	3.5322	4.0982	126.0577
1742	0.9992	3.5830	4.1904	127.9423
1743	0.9999	2.6051	2.9218	123.6000
1744	0.9997	2.6429	2.9987	113.8780
1745	1.0000	2.8980	3.2908	139.0698
1746	0.9992	2.4500	2.7911	140.3333
1747	0.9994	2.5924	2.9602	143.7949
1748	0.9908	3.8580	4.3980	115.8148
1749	0.9912	2.4632	2.9064	122.5641
1750	0.9986	3.1935	3.5138	102.8913
1751	0.9999	2.8980	3.1986	103.0000
1752	0.9990	2.7542	3.2063	113.2857
1753	1.0000	2.5154	2.8910	129.0513
1754	0.9923	3.6432	4.9363	125.8305
1755	1.0000	2.5284	2.8295	117.4872
1756	1.0000	2.5541	2.9141	124.7949
1757	0.9997	3.0141	3.5600	130.6087
1758	1.0000	3.3235	3.6984	102.3617
1759	0.9994	2.0892	2.2913	110.9091
1760	0.9995	3.7810	4.3827	110.6111
1761	0.9996	2.2184	2.5066	113.0000
1762	0.9990	2.5154	2.8372	112.3077
1763	0.9968	2.4763	2.8756	125.2895
1764	0.9985	2.2184	2.4835	101.4857
1765	0.9992	3.6332	4.0674	112.7500
1766	0.9996	3.8580	4.4211	111.5370
1767	0.9922	2.1184	2.3528	123.3529
1768	0.9981	2.5284	2.9141	137.5000
1769	0.9994	2.8744	3.2524	114.2381
1770	0.9996	3.7810	4.3442	105.0943
1771	0.9985	3.6232	4.0905	108.4808
1772	1.0000	2.6680	3.0832	124.5750
1773	1.0000	2.6051	3.0525	115.6341
1774	0.9999	2.8744	3.4139	117.6444
1775	0.9915	2.1038	2.2913	114.4118
1776	0.9993	3.7420	3.9598	121.1765
1777	0.9916	2.2184	2.3759	115.7059
1778	0.9923	2.2324	2.5681	111.7143
1779	0.9985	2.0302	2.3528	115.0606
1780	0.9995	2.6304	2.9987	127.9250
1781	0.9994	3.8961	4.5364	111.6964
1782	0.9972	2.1616	2.3912	124.6765
1783	0.9976	2.2324	2.4451	107.8235
1784	0.9984	3.5526	4.0444	118.5800
1785	0.9992	3.5729	4.0982	126.5294
1786	0.9978	2.2184	2.5988	113.7778
1787	0.9951	3.0483	3.5600	121.4565
1788	1.0000	2.7052	3.0294	125.8250
1789	0.9996	3.7615	4.1059	105.1176
1790	0.9988	2.5797	3.0140	128.6585
1791	0.9990	2.2324	2.5988	106.4000
1792	0.9983	2.7420	3.0371	119.9750
1793	1.0000	2.8625	3.2678	114.1905
1794	0.9986	3.3128	3.7291	108.0208
1795	0.9995	2.4632	2.9525	115.1538
1796	0.9994	3.1604	3.4984	107.2045
1797	0.9995	2.8506	3.4062	105.7045
1798	0.9991	2.9215	3.3370	124.5682
1799	0.9973	2.0892	2.3989	123.0294
1800	0.9984	3.1382	3.5830	116.8298
1801	0.9987	2.8148	3.1601	100.7619
1802	0.9976	2.1472	2.4528	117.8788
1803	1.0000	2.3968	2.7680	138.7297
1804	1.0000	2.8744	3.3600	126.8182
1805	0.9992	3.3235	3.7676	116.1875
1806	0.9970	2.3429	2.6757	133.1053
1807	1.0000	3.3235	3.8214	106.7500
1808	0.9981	3.6830	4.1212	112.6111
1809	0.9989	3.4186	3.9444	117.9600
1810	0.9977	2.2324	2.5066	101.2571
1811	1.0000	2.1328	2.4912	136.5588
1812	0.9929	2.3429	2.7296	134.3333
1813	0.9994	3.6132	4.1289	117.2353
1814	0.9987	3.4498	4.0520	102.1154
1815	0.9991	3.3021	3.7906	122.8333
1816	1.0000	3.1715	3.5907	132.1087
1817	1.0000	3.4912	3.9060	101.0000
1818	0.9977	2.7298	3.0909	106.5476
1819	0.9985	2.7175	3.1063	120.3171
1820	0.9984	2.8387	3.3908	121.7273
1821	0.9985	2.7664	3.0602	102.2857
1822	0.9975	2.1184	2.3836	102.7429
1823	0.9943	3.3128	3.6676	104.4130
1824	0.9991	2.5284	2.8987	124.2308
1825	0.9958	3.9339	4.5057	114.3750
1826	0.9989	2.4763	2.8218	108.2750
1827	0.9996	2.3699	2.7142	143.3421
1828	0.9964	3.3448	3.7137	101.8776
1829	0.9994	3.5322	4.0828	106.3200
1830	0.9997	3.4290	3.8906	125.7600
1831	0.9902	2.6051	2.9525	121.1250
1832	0.9994	2.4500	2.6604	125.0811
1833	1.0000	2.3699	2.6142	110.6111
1834	0.9992	3.1382	3.5369	123.0435
1835	0.9958	3.6731	4.2596	108.5577
1836	0.9990	3.1382	3.4831	104.2889
1837	0.9986	2.6555	3.0448	100.3171
1838	0.9997	3.1271	3.7291	118.0417
1839	0.9946	2.3018	2.6296	100.4444
1840	0.9992	2.3699	2.8064	137.2368
1841	0.9968	2.6804	2.9372	100.9512
1842	0.9986	2.6178	2.8987	120.8718
1843	0.9981	3.8676	4.4365	101.4727
1844	0.9997	2.8625	3.3677	140.0698
1845	0.9970	2.1901	2.4066	135.8000
1846	1.0000	2.5154	2.9602	109.1250
1847	0.9975	2.4500	3.0217	102.1250
1848	0.9996	3.1382	3.6599	129.7234
1849	0.9981	3.1604	3.5676	103.2553
1850	0.9925	2.3429	2.5758	123.1111
1851	0.9995	3.8100	4.2904	109.8113
1852	0.9991	2.3156	2.5835	129.0278
1853	1.0000	2.2184	2.5373	133.3056
1854	1.0000	3.1047	3.6138	106.3696
1855	0.9921	2.9215	3.5061	121.7391
1856	0.9992	2.6555	3.0371	124.3500
1857	0.9973	2.2604	2.6142	113.6757
1858	0.9991	2.0892	2.4143	124.3824
1859	0.9996	2.9332	3.3216	114.2955
1860	0.9958	2.2742	2.6988	103.1622
1861	0.9992	2.0153	2.3297	134.9091
1862	0.9962	2.9098	3.3908	116.3488
1863	0.9980	2.0451	2.3451	116.7879
1864	0.9988	3.3235	3.9060	112.9388
1865	0.9984	2.5024	2.8833	116.8205
1866	0.9987	3.4809	4.1059	127.5577
1867	0.9995	2.9332	3.4139	125.8864
1868	0.9930	2.0153	2.2990	139.0588
1869	1.0000	2.6928	3.0140	115.6500
1870	0.9976	2.5797	3.0294	109.2195
1871	0.9997	2.5284	2.8680	107.0513
1872	0.9900	2.1038	2.3144	112.3529
1873	0.9983	2.0153	2.2836	123.4545
1874	0.9997	3.3554	3.9060	125.0800
1875	0.9970	2.6680	3.1063	118.7250
1876	0.9985	2.5154	2.8910	117.7949
1877	0.9967	2.4235	2.8910	106.7179
1878	0.9995	3.0026	3.3677	113.3488
1879	1.0000	3.1047	3.5292	111.0889
1880	0.9990	3.7907	4.2673	102.1321
1881	0.9990	3.0822	3.6676	129.5532
1882	0.9907	3.2045	3.4062	100.4889
1883	0.9953	2.1472	2.3451	133.7576
1884	0.9991	2.3699	2.5604	104.0270
1885	0.9992	2.1184	2.3836	122.8788
1886	0.9981	2.4763	2.7680	109.2895
1887	0.9990	3.0935	3.5369	121.1111
1888	0.9998	3.3660	3.8137	106.0625
1889	0.9994	2.9448	3.5523	104.3778
1890	0.9998	3.1271	3.5830	123.9348
1891	0.9984	2.0746	2.3759	136.6667
1892	0.9969	2.9098	3.3062	113.2955
1893	0.9997	2.9796	3.4677	131.1304
1894	0.9991	3.8771	4.4749	122.8148
1895	0.9992	2.2742	2.4912	117.3714
1896	0.9976	2.2604	2.5066	119.7143
1897	0.9995	2.3156	2.6604	136.5676
1898	0.9985	2.1038	2.6065	102.9429
1899	0.9952	2.4102	2.5912	115.3143
1900	0.9989	2.2604	2.6680	106.5135
1901	0.9997	2.3699	2.6911	122.3947
1902	0.9990	2.0451	2.3605	126.1212
1903	1.0000	2.4368	2.8218	130.6923
1904	0.9966	2.2184	2.5681	127.2778
1905	0.9995	2.5669	2.8833	110.8462
1906	0.9987	2.2464	2.5681	122.6000
1907	0.9997	2.5541	2.9679	138.2750
1908	0.9961	2.3292	2.6219	114.5000
1909	0.9999	3.6031	4.1443	111.5849
1910	1.0000	2.1038	2.2836	119.2727
1911	0.9981	2.0451	2.3144	116.1250
1912	0.9970	2.6051	2.9372	124.1951
1913	0.9988	2.7175	3.0756	126.6000
1914	0.9943	2.4763	2.8064	111.3684
1915	0.9993	3.7126	4.3750	111.5273
1916	0.9976	3.6432	4.0982	102.4038
1917	1.0000	2.4632	2.7680	119.8684
1918	0.9992	2.8268	3.4062	112.7500
1919	0.9990	2.6429	3.0217	125.8049
1920	0.9985	2.9564	3.4062	132.3182
1921	0.9981	2.2604	2.4681	112.3143
1922	1.0000	2.3156	2.5912	117.1111
1923	1.0000	2.0451	2.2990	128.3333
1924	0.9996	3.3660	3.7983	121.0208
1925	0.9989	2.5413	2.9064	124.2500
1926	0.9997	3.3021	3.7599	126.7500
1927	1.0000	2.9448	3.3908	119.1364
1928	0.9956	2.6928	3.1755	108.1190
1929	0.9996	3.7615	4.2289	108.7925
1930	0.9907	2.3834	2.7911	114.6579
1931	0.9989	2.3564	2.6527	138.9167
1932	0.9983	3.8866	4.3980	102.3519
1933	0.9976	2.5284	2.8987	134.5897
1934	0.9986	2.9796	3.3831	127.8182
1935	1.0000	2.1328	2.4297	119.8235
1936	0.9994	2.8744	3.4062	133.7955
1937	0.9982	2.0451	2.3682	143.9394
1938	0.9979	3.5424	4.0213	101.7059
1939	0.9984	2.1038	2.4297	126.5455
1940	1.0000	2.5924	2.9910	128.6250
1941	0.9961	3.8100	4.3365	112.6792
1942	0.9989	2.4500	2.6911	100.3243
1943	0.9997	2.4894	2.8680	125.7895
1944	0.9974	2.8506	2.9756	113.4250
1945	0.9999	2.3156	2.5220	111.6286
1946	0.9996	2.5284	3.0371	118.1463
1947	0.9997	2.7175	3.1678	127.9268
1948	0.9994	3.2698	3.7368	128.7708
1949	0.9984	2.9448	3.4754	115.2667
1950	0.9991	2.1184	2.5604	103.0556
1951	1.0000	2.2464	2.4528	115.1176
1952	0.9973	2.5669	3.0140	123.7179
1953	0.9982	3.2045	3.5907	119.8298
1954	0.9990	2.9680	3.4677	113.6522
1955	0.9981	2.9448	3.3677	117.7955
1956	1.0000	2.2742	2.5912	136.6216
1957	0.9987	2.6178	2.9987	122.4000
1958	0.9997	3.5322	4.1674	115.5385
1959	1.0000	2.1472	2.3836	120.9118
1960	0.9980	2.6680	3.0756	120.9000
1961	0.9994	2.8625	3.2985	128.2326
1962	0.9922	2.2742	2.5835	136.8611
1963	0.9998	2.6178	2.9756	132.8750
1964	0.9996	3.2154	3.6599	129.6739
1965	0.9970	2.6051	3.0679	121.6585
1966	0.9994	3.8100	4.3442	125.4815
1967	0.9972	2.4102	2.7526	122.4595
1968	0.9990	3.2698	3.6907	120.4255
1969	0.9966	2.4368	2.8218	112.3000
1970	0.9990	3.2373	3.7060	123.8125
1971	1.0000	2.3292	2.7680	109.7632
1972	0.9989	3.6631	4.1289	104.8302
1973	0.9979	3.2590	3.6830	106.3261
1974	0.9991	3.1493	3.6368	136.0638
1975	0.9998	3.8100	4.3673	103.5455
1976	1.0000	2.2604	2.5066	111.2571
1977	0.9999	3.7027	4.1136	101.0192
1978	1.0000	2.8980	3.3062	114.6047
1979	0.9976	2.2742	2.6219	136.6667
1980	0.9979	3.2045	3.6368	114.3542
1981	1.0000	2.3564	2.7680	138.3243
1982	1.0000	2.2324	2.5681	122.0000
1983	0.9995	3.9150	4.4980	116.9091
1984	0.9994	2.0746	2.2836	103.6970
1985	0.9991	3.5729	4.0674	106.4706
1986	1.0000	3.4394	3.6445	108.4468
1987	1.0000	2.3018	2.4989	120.2500
1988	0.9985	2.8625	3.3062	135.5455
1989	0.9977	3.0026	3.4754	108.6087
1990	0.9995	2.5284	2.9372	124.9500
1991	0.9968	2.0598	2.3220	111.0909
1992	0.9936	2.1759	2.4297	124.8824
1993	0.9967	2.1472	2.4528	102.0571
1994	1.0000	2.1759	2.3912	103.3235
1995	0.9981	3.1159	3.6676	125.8478
1996	0.9995	2.8744	3.2447	118.1163
1997	0.9994	2.0892	2.3759	131.9118
1998	1.0000	2.8744	3.3908	122.8864
1999	0.9983	2.1328	2.4681	135.8529
[truncated: 3,157 more rows]
